# Supplementary material for: Octa­butyl­bis­(μ2-2-chloro-5-nitro­benzoato)bis­(2-chloro-5-nitro­benzoato)di-μ3-oxido-tetra­tin(IV)
Source: Acta Crystallogr Sect E Struct Rep Online. 2010 Nov 30;66(Pt 12):m1698–9. doi: 10.1107/S1600536810049317 (PMC3011528; doi:10.1107/S1600536810049317)
Supplement: Supplementary file 1 [file e-66-m1698-sup1.cif]

##############################################################################
###                                                                        ###
###        Electronic paper (Acta Crystallographica Section E)             ###
###                                                                        ###
##############################################################################
#                                                                            #
# This CIF contains the data in a paper accepted for publication in Acta     #
# Crystallographica Section E. It conforms to the requirements of Notes      #
# for Authors for Section E, and has been peer reviewed under the auspices   #
# of the IUCr Commission on Journals.                                        #
#                                                                            #
# Full details of the Crystallographic Information File format               #
# are given in the paper "The Crystallographic Information File (CIF):       #
# a New Standard Archive File for Crystallography" by S. R. Hall, F. H.      #
# Allen and I. D. Brown [Acta Cryst. (1991), A47, 655-685].                  #
#                                                                            #
# The current version of the core CIF dictionary is obtainable from          #
# ftp://ftp.iucr.org/pub/cif_core.dic. The current version number is 2.4.    #
#                                                                            #
# Software is freely available for graphical display of the structure(s) in  #
# this CIF.  For information consult the CIF home page http://www.iucr.org/  #
# cif/home.html                                                              #
#                                                                            #
# This file may be used for bona fide research purposes within the           #
# scientific community so long as proper attribution is given to the journal # 
# article from which it was obtained.                                        #
#                                                                            #
##############################################################################
                                             
data_global
_audit_creation_method     'form.cif (version 2.0)'
_journal_data_validation_number     ?
_journal_date_recd_electronic     2010-11-23
_journal_date_accepted     2010-11-25
_journal_name_full     'Acta Crystallographica, Section E'
_journal_year     2010
_journal_volume     66
_journal_issue     12
_journal_page_first     m1698
_journal_page_last     m1699
_journal_paper_category     QM
_journal_coeditor_code     NG5076
_publ_contact_author_name     'Prof. Fun, Hoong-Kun'
_publ_contact_author_address
;
      X-ray Crystallography Unit
      School of Physics
      Universiti Sains Malaysia
      11800 USM, Penang
      MALAYSIA
;
_publ_contact_author_email     'hkfun@usm.my'
_publ_contact_author_fax     '604 6579150'
_publ_contact_author_phone     '604 6533652'
_publ_section_title
;\
Octabutylbis(\m~2~-2-chloro-5-nitrobenzoato)bis(2-chloro-5-nitrobenzoato)di-\
\m~3~-oxido-tetratin(IV)
;
loop_
    _publ_author_name
    _publ_author_footnote
    _publ_author_address
    'Yip-Foo Win' ?
;
      Department of Chemical Science
      Faculty of Science
      Universiti Tunku Abdul Rahman
      31900 Kampar, Perak
      Malaysia
;
    'Chen-Shang Choong' ?
;
      Department of Chemical Science
      Faculty of Science
      Universiti Tunku Abdul Rahman
      31900 Kampar, Perak
      Malaysia
;
    'Sie-Tiong Ha' ?
;
      Department of Chemical Science
      Faculty of Science
      Universiti Tunku Abdul Rahman
      31900 Kampar, Perak
      Malaysia
;
    'Jia Hao Goh'
;
      Thomson Reuters ResearcherID: C-7576-2009.
;
;
      X-ray Crystallography Unit
      School of Physics
      Universiti Sains Malaysia
      11800 USM, Penang
      Malaysia
;
    'Hoong-Kun Fun'
;
      Thomson Reuters ResearcherID: A-3561-2009.
;
;     X-ray Crystallography Unit
      School of Physics
      Universiti Sains Malaysia
      11800 USM, Penang
      Malaysia
;
data_I
_audit_creation_method     SHELXL-97
_chemical_name_systematic
;
Octabutylbis(\m~2~-2-chloro-5-nitrobenzoato)bis(2-chloro-5-nitrobenzoato)di-
\m~3~-oxido-tetratin(IV)
;
_chemical_name_common     ?
_chemical_formula_moiety     'C30 H42 Cl2 N2 O9 Sn2'
_chemical_formula_sum     'C30 H42 Cl2 N2 O9 Sn2'
_chemical_formula_iupac     '[Sn4 (C4 H9)8 (C7 H3 Cl N O4)4 O2]'
_chemical_formula_weight     882.94
_chemical_melting_point     ?
_symmetry_cell_setting     triclinic
_symmetry_space_group_name_H-M     'P -1'
_symmetry_space_group_name_Hall     '-P 1'
loop_
    _symmetry_equiv_pos_as_xyz
    'x, y, z'
    '-x, -y, -z'
_cell_length_a     13.2278(14)
_cell_length_b     13.2554(14)
_cell_length_c     13.3279(13)
_cell_angle_alpha     61.523(2)
_cell_angle_beta     87.345(2)
_cell_angle_gamma     63.252(2)
_cell_volume     1791.7(3)
_cell_formula_units_Z     2
_cell_measurement_reflns_used     8142
_cell_measurement_theta_min     2.96
_cell_measurement_theta_max     29.90
_cell_measurement_temperature     100.00(10)
_exptl_crystal_description     'plate'
_exptl_crystal_colour     'colourless'
_exptl_crystal_size_max     0.27
_exptl_crystal_size_mid     0.167
_exptl_crystal_size_min     0.092
_exptl_crystal_density_diffrn     1.637
_exptl_crystal_density_meas     ?
_exptl_crystal_density_method     'not measured'
_exptl_crystal_F_000     884
_exptl_absorpt_coefficient_mu     1.594
_exptl_absorpt_correction_type     multi-scan
_exptl_absorpt_process_details     '(<i>SADABS</i>; Bruker, 2009)'
_exptl_absorpt_correction_T_min     0.6728
_exptl_absorpt_correction_T_max     0.8672
_exptl_special_details
;
The crystal was placed in the cold stream of an Oxford Cryosystems
Cobra open-flow nitrogen cryostat (Cosier & Glazer, 1986) operating
at 100.0(1)K.
;
_diffrn_ambient_temperature     100.00(10)
_diffrn_radiation_type     MoK\a
_diffrn_radiation_wavelength     0.71073
_diffrn_radiation_source     'fine-focus sealed tube'
_diffrn_radiation_monochromator     graphite
_diffrn_measurement_device_type
;
Bruker APEXII DUO CCD area-detector
;
_diffrn_measurement_method     '\f and \w'
_diffrn_detector_area_resol_mean     ?
_diffrn_reflns_number     21637
_diffrn_reflns_av_R_equivalents     0.0411
_diffrn_reflns_av_sigmaI/netI     0.0472
_diffrn_reflns_theta_min     1.92
_diffrn_reflns_theta_max     27.00
_diffrn_reflns_theta_full     27.00
_diffrn_measured_fraction_theta_max     0.981
_diffrn_measured_fraction_theta_full     0.981
_diffrn_reflns_limit_h_min     -15
_diffrn_reflns_limit_h_max     16
_diffrn_reflns_limit_k_min     -16
_diffrn_reflns_limit_k_max     16
_diffrn_reflns_limit_l_min     -17
_diffrn_reflns_limit_l_max     16
_diffrn_standards_number     0
_diffrn_standards_interval_count     .
_diffrn_standards_interval_time     .
_diffrn_standards_decay_%     ?
_refine_special_details
;
 Refinement of F^2^ against ALL reflections.  The weighted R-factor wR and
 goodness of fit S are based on F^2^, conventional R-factors R are based
 on F, with F set to zero for negative F^2^. The threshold expression of
 F^2^ > 2sigma(F^2^) is used only for calculating R-factors(gt) etc. and is
 not relevant to the choice of reflections for refinement.  R-factors based
 on F^2^ are statistically about twice as large as those based on F, and R-
 factors based on ALL data will be even larger.
;
_reflns_number_total     7668
_reflns_number_gt     6167
_reflns_threshold_expression     I>2\s(I)
_refine_ls_structure_factor_coef     Fsqd
_refine_ls_matrix_type     full
_refine_ls_R_factor_all     0.0427
_refine_ls_R_factor_gt     0.0306
_refine_ls_wR_factor_gt     0.0704
_refine_ls_wR_factor_ref     0.0779
_refine_ls_goodness_of_fit_ref     1.040
_refine_ls_restrained_S_all     1.034
_refine_ls_number_reflns     7668
_refine_ls_number_parameters     466
_refine_ls_number_restraints     221
_refine_ls_hydrogen_treatment     constr
_refine_ls_weighting_scheme     calc
_refine_ls_weighting_details
         'calc w=1/[\s^2^(Fo^2^)+(0.0196P)^2^+2.5482P] where P=(Fo^2^+2Fc^2^)/3'
_atom_sites_solution_hydrogens     geom
_atom_sites_solution_primary     direct
_atom_sites_solution_secondary     difmap
_refine_ls_shift/su_max     0.001
_refine_ls_shift/su_mean     0.000
_refine_diff_density_max     0.969
_refine_diff_density_min     -0.879
_refine_ls_extinction_method     none
_refine_ls_extinction_coef     ?
loop_
    _atom_type_symbol
    _atom_type_description
    _atom_type_scat_dispersion_real
    _atom_type_scat_dispersion_imag
    _atom_type_scat_source
    'C' 'C' 0.0033 0.0016
                         'International Tables Vol C Tables 4.2.6.8 and 6.1.1.4'
    'H' 'H' 0.0000 0.0000
                         'International Tables Vol C Tables 4.2.6.8 and 6.1.1.4'
    'N' 'N' 0.0061 0.0033
                         'International Tables Vol C Tables 4.2.6.8 and 6.1.1.4'
    'O' 'O' 0.0106 0.0060
                         'International Tables Vol C Tables 4.2.6.8 and 6.1.1.4'
    'Cl' 'Cl' 0.1484 0.1585
                         'International Tables Vol C Tables 4.2.6.8 and 6.1.1.4'
    'Sn' 'Sn' -0.6537 1.4246
                         'International Tables Vol C Tables 4.2.6.8 and 6.1.1.4'
_computing_data_collection     'APEX2 (Bruker, 2009)'
_computing_cell_refinement     'SAINT (Bruker, 2009)'
_computing_data_reduction     'SAINT (Bruker, 2009)'
_computing_structure_solution     'SHELXTL (Sheldrick, 2008)'
_computing_structure_refinement     'SHELXTL (Sheldrick, 2008)'
_computing_molecular_graphics     'SHELXTL (Sheldrick, 2008)'
_computing_publication_material
;
SHELXTL (Sheldrick, 2008) and PLATON (Spek, 2009)
;
loop_
    _atom_site_type_symbol
    _atom_site_label
    _atom_site_fract_x
    _atom_site_fract_y
    _atom_site_fract_z
    _atom_site_U_iso_or_equiv
    _atom_site_adp_type
    _atom_site_calc_flag
    _atom_site_refinement_flags
    _atom_site_occupancy
    _atom_site_disorder_assembly
    _atom_site_disorder_group
    Sn Sn1 0.56558(2) 0.15969(2) 0.249637(19) 0.02618(7) Uani d D 1 . .
    Sn Sn2 0.380257(19) 0.13444(2) 0.475501(18) 0.02152(7) Uani d D 1 . .
    Cl Cl1 1.02684(11) -0.10588(11) 0.27696(10) 0.0521(3) Uani d . 1 . .
    Cl Cl2 0.08388(10) 0.50609(10) 0.10191(9) 0.0484(3) Uani d . 1 . .
    O O1 0.7938(3) -0.4845(3) 0.3840(3) 0.0674(10) Uani d . 1 . .
    O O2 0.9722(4) -0.6211(3) 0.4016(3) 0.0700(11) Uani d . 1 . .
    O O3 0.6949(2) -0.0451(2) 0.3168(2) 0.0304(5) Uani d . 1 A .
    O O4 0.7651(3) 0.0447(3) 0.1638(2) 0.0439(7) Uani d . 1 A .
    O O5 0.1796(3) 0.9708(3) 0.0553(3) 0.0538(8) Uani d . 1 . .
    O O6 0.3583(3) 0.8132(3) 0.1108(3) 0.0505(8) Uani d . 1 . .
    O O7 0.2895(3) 0.3404(3) 0.3116(3) 0.0337(11) Uani d PU 0.862(12) A 1
    O O8 0.4278(4) 0.3625(3) 0.2169(4) 0.0461(16) Uani d PU 0.862(12) A 1
    O O7X 0.319(2) 0.355(2) 0.3350(18) 0.024(5) Uiso d PU 0.138(12) A 2
    O O8X 0.3919(18) 0.3494(17) 0.1808(15) 0.021(5) Uiso d PU 0.138(12) A 2
    O O9 0.5135(2) 0.0726(2) 0.39818(18) 0.0228(5) Uani d . 1 . .
    N N1 0.8976(4) -0.5134(3) 0.3783(3) 0.0478(9) Uani d . 1 . .
    N N2 0.2552(4) 0.8570(3) 0.0834(3) 0.0394(8) Uani d . 1 . .
    C C1 0.8404(4) -0.2853(4) 0.3168(3) 0.0341(8) Uani d . 1 . .
    H H1A 0.7637 -0.2674 0.3132 0.041 Uiso calc R 1 . .
    C C2 0.9292(4) -0.4106(4) 0.3482(3) 0.0350(9) Uani d . 1 . .
    C C3 1.0435(4) -0.4424(4) 0.3558(3) 0.0427(10) Uani d . 1 . .
    H H3A 1.1006 -0.5268 0.3761 0.051 Uiso calc R 1 . .
    C C4 1.0722(4) -0.3467(4) 0.3326(3) 0.0418(10) Uani d . 1 . .
    H H4A 1.1494 -0.3665 0.3381 0.050 Uiso calc R 1 . .
    C C5 0.9857(4) -0.2208(4) 0.3009(3) 0.0362(9) Uani d . 1 . .
    C C6 0.8683(3) -0.1871(4) 0.2908(3) 0.0311(8) Uani d . 1 A .
    C C7 0.7723(3) -0.0512(4) 0.2519(3) 0.0307(8) Uani d . 1 . .
    C C8 0.4617(6) 0.2056(7) 0.1038(4) 0.0455(15) Uani d PDU 0.780(8) A 1
    H H8A 0.3824 0.2661 0.0980 0.055 Uiso calc PR 0.780(8) A 1
    H H8B 0.4860 0.2518 0.0345 0.055 Uiso calc PR 0.780(8) A 1
    C C9 0.4623(7) 0.0949(6) 0.1016(6) 0.065(2) Uani d PDU 0.780(8) A 1
    H H9A 0.4382 0.0477 0.1706 0.078 Uiso calc PR 0.780(8) A 1
    H H9B 0.5409 0.0347 0.1052 0.078 Uiso calc PR 0.780(8) A 1
    C C10 0.3820(7) 0.1382(8) -0.0081(6) 0.073(2) Uani d PDU 0.780(8) A 1
    H H10A 0.4063 0.1854 -0.0768 0.088 Uiso calc PR 0.780(8) A 1
    H H10B 0.3922 0.0602 -0.0065 0.088 Uiso calc PR 0.780(8) A 1
    C C11 0.2557(8) 0.2235(9) -0.0202(6) 0.077(3) Uani d PDU 0.780(8) A 1
    H H11A 0.2123 0.2458 -0.0902 0.116 Uiso calc PR 0.780(8) A 1
    H H11B 0.2440 0.3024 -0.0242 0.116 Uiso calc PR 0.780(8) A 1
    H H11C 0.2299 0.1769 0.0462 0.116 Uiso calc PR 0.780(8) A 1
    C C8X 0.5005(15) 0.138(2) 0.1177(17) 0.034(4) Uiso d PDU 0.220(8) A 2
    H H8XA 0.5270 0.1765 0.0471 0.041 Uiso calc PR 0.220(8) A 2
    H H8XB 0.5337 0.0452 0.1454 0.041 Uiso calc PR 0.220(8) A 2
    C C9X 0.3722(15) 0.200(2) 0.088(2) 0.065(5) Uiso d PDU 0.220(8) A 2
    H H9XA 0.3400 0.2942 0.0551 0.078 Uiso calc PR 0.220(8) A 2
    H H9XB 0.3458 0.1676 0.1605 0.078 Uiso calc PR 0.220(8) A 2
    C C10X 0.323(2) 0.179(4) 0.005(3) 0.076(7) Uiso d PDU 0.220(8) A 2
    H H10C 0.3571 0.2011 -0.0630 0.091 Uiso calc PR 0.220(8) A 2
    H H10D 0.3474 0.0859 0.0426 0.091 Uiso calc PR 0.220(8) A 2
    C C11X 0.194(2) 0.253(4) -0.037(3) 0.097(8) Uiso d PDU 0.220(8) A 2
    H H11D 0.1732 0.2308 -0.0889 0.145 Uiso calc PR 0.220(8) A 2
    H H11E 0.1674 0.3460 -0.0783 0.145 Uiso calc PR 0.220(8) A 2
    H H11F 0.1576 0.2310 0.0284 0.145 Uiso calc PR 0.220(8) A 2
    C C12 0.6759(16) 0.2280(18) 0.2698(10) 0.0438(16) Uani d PDU 0.827(10) A 1
    H H12A 0.6508 0.2619 0.3220 0.053 Uiso calc PR 0.827(10) A 1
    H H12B 0.7541 0.1548 0.3054 0.053 Uiso calc PR 0.827(10) A 1
    C C13 0.6765(10) 0.3368(12) 0.1525(10) 0.0616(19) Uani d PDU 0.827(10) A 1
    H H13A 0.7265 0.2957 0.1123 0.074 Uiso calc PR 0.827(10) A 1
    H H13B 0.5987 0.3922 0.1044 0.074 Uiso calc PR 0.827(10) A 1
    C C14 0.7162(7) 0.4228(7) 0.1618(8) 0.077(2) Uani d PDU 0.827(10) A 1
    H H14A 0.7908 0.3671 0.2158 0.092 Uiso calc PR 0.827(10) A 1
    H H14B 0.7270 0.4765 0.0859 0.092 Uiso calc PR 0.827(10) A 1
    C C15 0.6339(7) 0.5109(7) 0.2022(6) 0.072(2) Uani d PDU 0.827(10) A 1
    H H15A 0.6639 0.5636 0.2051 0.108 Uiso calc PR 0.827(10) A 1
    H H15B 0.6252 0.4586 0.2787 0.108 Uiso calc PR 0.827(10) A 1
    H H15C 0.5600 0.5672 0.1488 0.108 Uiso calc PR 0.827(10) A 1
    C C12X 0.675(9) 0.231(11) 0.260(6) 0.062(7) Uiso d PDU 0.173(10) A 2
    H H12C 0.6588 0.2567 0.3184 0.074 Uiso calc PR 0.173(10) A 2
    H H12D 0.7551 0.1611 0.2850 0.074 Uiso calc PR 0.173(10) A 2
    C C13X 0.661(5) 0.347(7) 0.144(5) 0.070(6) Uiso d PDU 0.173(10) A 2
    H H13C 0.6618 0.3271 0.0832 0.084 Uiso calc PR 0.173(10) A 2
    H H13D 0.5862 0.4224 0.1272 0.084 Uiso calc PR 0.173(10) A 2
    C C14X 0.754(4) 0.384(4) 0.142(3) 0.076(6) Uiso d PDU 0.173(10) A 2
    H H14C 0.8245 0.3213 0.1347 0.091 Uiso calc PR 0.173(10) A 2
    H H14D 0.7300 0.4700 0.0747 0.091 Uiso calc PR 0.173(10) A 2
    C C15X 0.779(4) 0.385(5) 0.250(3) 0.097(8) Uiso d PDU 0.173(10) A 2
    H H15D 0.8444 0.3990 0.2486 0.145 Uiso calc PR 0.173(10) A 2
    H H15E 0.7966 0.3018 0.3181 0.145 Uiso calc PR 0.173(10) A 2
    H H15F 0.7127 0.4539 0.2532 0.145 Uiso calc PR 0.173(10) A 2
    C C16 0.2873(3) 0.6362(3) 0.1496(3) 0.0286(8) Uani d . 1 . .
    H H16A 0.3624 0.6027 0.1862 0.034 Uiso calc R 1 . .
    C C17 0.2146(4) 0.7687(4) 0.0871(3) 0.0319(8) Uani d . 1 . .
    C C18 0.1025(4) 0.8243(4) 0.0280(3) 0.0373(9) Uani d . 1 . .
    H H18A 0.0548 0.9150 -0.0139 0.045 Uiso calc R 1 . .
    C C19 0.0640(4) 0.7415(4) 0.0330(3) 0.0373(9) Uani d . 1 . .
    H H19A -0.0101 0.7760 -0.0070 0.045 Uiso calc R 1 . .
    C C20 0.1365(4) 0.6060(3) 0.0981(3) 0.0324(8) Uani d . 1 . .
    C C21 0.2478(3) 0.5513(3) 0.1580(3) 0.0253(7) Uani d . 1 A .
    C C22 0.3273(3) 0.4057(3) 0.2329(3) 0.0267(7) Uani d . 1 . .
    C C23 0.2412(4) 0.1154(6) 0.4272(5) 0.0322(12) Uani d PDU 0.788(5) A 1
    H H23A 0.2441 0.0361 0.4907 0.039 Uiso calc PR 0.788(5) A 1
    H H23B 0.1685 0.1894 0.4170 0.039 Uiso calc PR 0.788(5) A 1
    C C24 0.2430(5) 0.1096(5) 0.3162(4) 0.0374(12) Uani d PDU 0.788(5) A 1
    H H24A 0.3197 0.0438 0.3221 0.045 Uiso calc PR 0.788(5) A 1
    H H24B 0.2291 0.1938 0.2509 0.045 Uiso calc PR 0.788(5) A 1
    C C25 0.1543(5) 0.0773(5) 0.2904(5) 0.0466(14) Uani d PDU 0.788(5) A 1
    H H25A 0.1683 0.0628 0.2251 0.056 Uiso calc PR 0.788(5) A 1
    H H25B 0.1639 -0.0035 0.3578 0.056 Uiso calc PR 0.788(5) A 1
    C C26 0.0325(6) 0.1842(7) 0.2620(6) 0.0638(19) Uani d PDU 0.788(5) A 1
    H H26A -0.0203 0.1595 0.2464 0.096 Uiso calc PR 0.788(5) A 1
    H H26B 0.0220 0.2640 0.1943 0.096 Uiso calc PR 0.788(5) A 1
    H H26C 0.0177 0.1976 0.3270 0.096 Uiso calc PR 0.788(5) A 1
    C C23X 0.2346(19) 0.155(3) 0.3955(18) 0.045(6) Uiso d PDU 0.212(5) A 2
    H H23C 0.1742 0.2455 0.3642 0.054 Uiso calc PR 0.212(5) A 2
    H H23D 0.2542 0.1439 0.3291 0.054 Uiso calc PR 0.212(5) A 2
    C C24X 0.1815(18) 0.070(2) 0.4615(16) 0.052(5) Uiso d PDU 0.212(5) A 2
    H H24C 0.1469 0.0924 0.5187 0.063 Uiso calc PR 0.212(5) A 2
    H H24D 0.2427 -0.0210 0.5039 0.063 Uiso calc PR 0.212(5) A 2
    C C25X 0.0908(19) 0.081(2) 0.3867(17) 0.059(5) Uiso d PDU 0.212(5) A 2
    H H25C 0.0362 0.1734 0.3345 0.071 Uiso calc PR 0.212(5) A 2
    H H25D 0.1278 0.0438 0.3391 0.071 Uiso calc PR 0.212(5) A 2
    C C26X 0.026(3) 0.013(4) 0.456(3) 0.097(10) Uiso d PDU 0.212(5) . 2
    H H26D -0.0306 0.0238 0.4041 0.145 Uiso d PR 0.212(5) A 2
    H H26E 0.0789 -0.0785 0.5069 0.145 Uiso d PR 0.212(5) A 2
    H H26F -0.0126 0.0513 0.5021 0.145 Uiso d PR 0.212(5) A 2
    C C27 0.4218(4) 0.2140(4) 0.5623(3) 0.0337(8) Uani d . 1 A .
    H H27A 0.3519 0.2914 0.5507 0.040 Uiso calc R 1 . .
    H H27B 0.4461 0.1502 0.6454 0.040 Uiso calc R 1 . .
    C C28 0.5164(4) 0.2521(4) 0.5239(3) 0.0358(9) Uani d . 1 . .
    H H28A 0.5822 0.1804 0.5216 0.043 Uiso calc R 1 A .
    H H28B 0.4869 0.3284 0.4455 0.043 Uiso calc R 1 . .
    C C29 0.5561(4) 0.2830(5) 0.6057(4) 0.0501(11) Uani d . 1 A .
    H H29A 0.4890 0.3507 0.6114 0.060 Uiso calc R 1 . .
    H H29B 0.5890 0.2049 0.6829 0.060 Uiso calc R 1 . .
    C C30 0.6441(5) 0.3286(6) 0.5683(5) 0.0690(16) Uani d . 1 . .
    H H30A 0.6626 0.3496 0.6222 0.104 Uiso calc R 1 A .
    H H30B 0.6129 0.4052 0.4914 0.104 Uiso calc R 1 . .
    H H30C 0.7131 0.2600 0.5674 0.104 Uiso calc R 1 . .
loop_
    _atom_site_aniso_label
    _atom_site_aniso_U_11
    _atom_site_aniso_U_22
    _atom_site_aniso_U_33
    _atom_site_aniso_U_12
    _atom_site_aniso_U_13
    _atom_site_aniso_U_23
    Sn1 0.02598(14) 0.01702(12) 0.02233(11) -0.00603(10) 0.00790(9) -0.00531(9)
    Sn2 0.01735(12) 0.01475(11) 0.02208(11) -0.00367(9) 0.00397(8) -0.00608(9)
    Cl1 0.0452(7) 0.0433(6) 0.0618(7) -0.0249(5) 0.0171(5) -0.0200(5)
    Cl2 0.0470(6) 0.0276(5) 0.0531(6) -0.0130(5) -0.0125(5) -0.0114(4)
    O1 0.059(3) 0.046(2) 0.096(3) -0.0268(19) 0.006(2) -0.033(2)
    O2 0.089(3) 0.0323(18) 0.083(2) -0.0214(19) 0.030(2) -0.0339(18)
    O3 0.0316(14) 0.0201(12) 0.0299(12) -0.0086(11) 0.0138(11) -0.0105(10)
    O4 0.0492(19) 0.0256(14) 0.0357(14) -0.0124(13) 0.0218(13) -0.0077(12)
    O5 0.073(2) 0.0277(16) 0.0622(19) -0.0247(17) 0.0286(18) -0.0247(15)
    O6 0.060(2) 0.0399(18) 0.0489(17) -0.0293(17) 0.0091(16) -0.0157(14)
    O7 0.0254(18) 0.0201(16) 0.0292(16) -0.0034(14) 0.0057(14) -0.0015(13)
    O8 0.031(2) 0.0191(16) 0.058(2) -0.0043(15) 0.0182(19) -0.0062(15)
    O9 0.0209(12) 0.0162(11) 0.0206(10) -0.0050(10) 0.0066(9) -0.0060(9)
    N1 0.059(3) 0.0302(19) 0.049(2) -0.0149(19) 0.0126(19) -0.0232(17)
    N2 0.054(2) 0.0283(18) 0.0324(16) -0.0211(18) 0.0166(16) -0.0131(14)
    C1 0.037(2) 0.0272(19) 0.0284(17) -0.0098(17) 0.0084(16) -0.0135(15)
    C2 0.039(2) 0.0267(19) 0.0314(18) -0.0096(18) 0.0121(17) -0.0160(16)
    C3 0.047(3) 0.027(2) 0.0331(19) -0.0051(19) 0.0111(18) -0.0123(17)
    C4 0.035(2) 0.037(2) 0.036(2) -0.0111(19) 0.0154(18) -0.0134(18)
    C5 0.035(2) 0.030(2) 0.0330(18) -0.0126(18) 0.0162(17) -0.0132(16)
    C6 0.038(2) 0.0242(18) 0.0228(16) -0.0112(17) 0.0133(15) -0.0101(14)
    C7 0.032(2) 0.0252(18) 0.0298(17) -0.0116(16) 0.0127(15) -0.0131(15)
    C8 0.039(3) 0.045(4) 0.029(2) -0.011(3) 0.002(2) -0.011(3)
    C9 0.072(4) 0.045(3) 0.057(3) -0.015(3) -0.011(3) -0.023(3)
    C10 0.078(6) 0.072(5) 0.063(4) -0.022(4) -0.008(4) -0.041(4)
    C11 0.080(6) 0.087(6) 0.049(4) -0.051(5) -0.015(4) -0.011(4)
    C12 0.055(3) 0.046(3) 0.052(4) -0.038(3) 0.028(3) -0.030(3)
    C13 0.092(5) 0.054(4) 0.062(4) -0.050(4) 0.053(4) -0.035(3)
    C14 0.054(4) 0.048(4) 0.104(5) -0.028(3) 0.024(4) -0.020(4)
    C15 0.106(6) 0.052(4) 0.062(4) -0.045(4) 0.019(4) -0.025(3)
    C16 0.0274(19) 0.0237(18) 0.0250(16) -0.0073(15) 0.0105(14) -0.0109(14)
    C17 0.046(2) 0.0230(18) 0.0264(16) -0.0170(18) 0.0154(16) -0.0126(15)
    C18 0.040(2) 0.0186(18) 0.0293(18) -0.0042(17) 0.0025(16) -0.0042(15)
    C19 0.033(2) 0.0222(18) 0.0326(18) -0.0020(17) -0.0042(16) -0.0067(16)
    C20 0.038(2) 0.0209(18) 0.0273(17) -0.0082(16) 0.0013(16) -0.0095(15)
    C21 0.0245(18) 0.0170(16) 0.0227(15) -0.0032(14) 0.0071(13) -0.0087(13)
    C22 0.0243(19) 0.0186(16) 0.0302(17) -0.0070(15) 0.0021(14) -0.0106(14)
    C23 0.016(2) 0.034(3) 0.034(3) -0.009(2) -0.0011(19) -0.011(2)
    C24 0.038(3) 0.036(3) 0.037(2) -0.018(2) 0.002(2) -0.017(2)
    C25 0.048(3) 0.040(3) 0.049(3) -0.018(3) -0.001(3) -0.023(3)
    C26 0.049(4) 0.062(4) 0.079(4) -0.018(3) -0.004(3) -0.042(4)
    C27 0.043(2) 0.0291(19) 0.0353(19) -0.0196(18) 0.0137(17) -0.0191(16)
    C28 0.034(2) 0.033(2) 0.045(2) -0.0165(18) 0.0125(17) -0.0234(18)
    C29 0.058(3) 0.054(3) 0.056(3) -0.033(3) 0.014(2) -0.035(2)
    C30 0.065(4) 0.073(4) 0.093(4) -0.045(3) 0.011(3) -0.049(3)
_geom_special_details
;
 All esds (except the esd in the dihedral angle between two l.s. planes)
 are estimated using the full covariance matrix.  The cell esds are taken
 into account individually in the estimation of esds in distances, angles
 and torsion angles; correlations between esds in cell parameters are only
 used when they are defined by crystal symmetry.  An approximate (isotropic)
 treatment of cell esds is used for estimating esds involving l.s. planes.
;
loop_
    _geom_bond_atom_site_label_1
    _geom_bond_atom_site_label_2
    _geom_bond_site_symmetry_2
    _geom_bond_distance
    _geom_bond_publ_flag
    Sn1 O9 . 2.034(2) ?
    Sn1 C12X . 2.096(10) ?
    Sn1 C8 . 2.098(5) ?
    Sn1 C12 . 2.116(5) ?
    Sn1 O3 . 2.177(2) ?
    Sn1 C8X . 2.180(19) ?
    Sn1 O8X . 2.289(19) ?
    Sn1 O8 . 2.299(3) ?
    Sn2 O9 . 2.044(2) ?
    Sn2 C23X . 2.088(10) ?
    Sn2 C27 . 2.121(3) ?
    Sn2 C23 . 2.131(4) ?
    Sn2 O9 2_656 2.164(2) ?
    Sn2 O7 . 2.296(3) ?
    Sn2 O7X . 2.35(2) ?
    Cl1 C5 . 1.728(4) ?
    Cl2 C20 . 1.733(4) ?
    O1 N1 . 1.257(5) ?
    O2 N1 . 1.202(5) ?
    O3 C7 . 1.309(4) ?
    O4 C7 . 1.217(4) ?
    O5 N2 . 1.246(5) ?
    O6 N2 . 1.208(5) ?
    O7 C22 . 1.255(5) ?
    O8 C22 . 1.243(5) ?
    O7X C22 . 1.22(2) ?
    O8X C22 . 1.279(19) ?
    O9 Sn2 2_656 2.164(2) ?
    N1 C2 . 1.474(5) ?
    N2 C17 . 1.472(5) ?
    C1 C2 . 1.393(5) ?
    C1 C6 . 1.394(5) ?
    C1 H1A . 0.9300 ?
    C2 C3 . 1.369(6) ?
    C3 C4 . 1.376(6) ?
    C3 H3A . 0.9300 ?
    C4 C5 . 1.388(6) ?
    C4 H4A . 0.9300 ?
    C5 C6 . 1.402(6) ?
    C6 C7 . 1.496(5) ?
    C8 C9 . 1.478(8) ?
    C8 H8A . 0.9700 ?
    C8 H8B . 0.9700 ?
    C9 C10 . 1.546(8) ?
    C9 H9A . 0.9700 ?
    C9 H9B . 0.9700 ?
    C10 C11 . 1.500(11) ?
    C10 H10A . 0.9700 ?
    C10 H10B . 0.9700 ?
    C11 H11A . 0.9600 ?
    C11 H11B . 0.9600 ?
    C11 H11C . 0.9600 ?
    C8X C9X . 1.487(9) ?
    C8X H8XA . 0.9700 ?
    C8X H8XB . 0.9700 ?
    C9X C10X . 1.512(9) ?
    C9X H9XA . 0.9700 ?
    C9X H9XB . 0.9700 ?
    C10X C11X . 1.499(9) ?
    C10X H10C . 0.9700 ?
    C10X H10D . 0.9700 ?
    C11X H11D . 0.9600 ?
    C11X H11E . 0.9600 ?
    C11X H11F . 0.9600 ?
    C12 C13 . 1.543(7) ?
    C12 H12A . 0.9700 ?
    C12 H12B . 0.9700 ?
    C13 C14 . 1.507(9) ?
    C13 H13A . 0.9700 ?
    C13 H13B . 0.9700 ?
    C14 C15 . 1.497(10) ?
    C14 H14A . 0.9700 ?
    C14 H14B . 0.9700 ?
    C15 H15A . 0.9600 ?
    C15 H15B . 0.9600 ?
    C15 H15C . 0.9600 ?
    C12X C13X . 1.513(9) ?
    C12X H12C . 0.9700 ?
    C12X H12D . 0.9700 ?
    C13X C14X . 1.504(9) ?
    C13X H13C . 0.9700 ?
    C13X H13D . 0.9700 ?
    C14X C15X . 1.498(9) ?
    C14X H14C . 0.9700 ?
    C14X H14D . 0.9700 ?
    C15X H15D . 0.9600 ?
    C15X H15E . 0.9600 ?
    C15X H15F . 0.9600 ?
    C16 C17 . 1.364(5) ?
    C16 C21 . 1.398(5) ?
    C16 H16A . 0.9300 ?
    C17 C18 . 1.391(6) ?
    C18 C19 . 1.378(6) ?
    C18 H18A . 0.9300 ?
    C19 C20 . 1.393(5) ?
    C19 H19A . 0.9300 ?
    C20 C21 . 1.389(5) ?
    C21 C22 . 1.503(5) ?
    C23 C24 . 1.517(7) ?
    C23 H23A . 0.9700 ?
    C23 H23B . 0.9700 ?
    C24 C25 . 1.519(7) ?
    C24 H24A . 0.9700 ?
    C24 H24B . 0.9700 ?
    C25 C26 . 1.495(8) ?
    C25 H25A . 0.9700 ?
    C25 H25B . 0.9700 ?
    C26 H26A . 0.9600 ?
    C26 H26B . 0.9600 ?
    C26 H26C . 0.9600 ?
    C23X C24X . 1.502(9) ?
    C23X H23C . 0.9700 ?
    C23X H23D . 0.9700 ?
    C24X C25X . 1.505(9) ?
    C24X H24C . 0.9700 ?
    C24X H24D . 0.9700 ?
    C25X C26X . 1.493(9) ?
    C25X H25C . 0.9700 ?
    C25X H25D . 0.9700 ?
    C26X C26X 2_556 1.31(5) ?
    C26X H26D . 0.9601 ?
    C26X H26E . 0.9600 ?
    C26X H26F . 0.9600 ?
    C27 C28 . 1.532(5) ?
    C27 H27A . 0.9700 ?
    C27 H27B . 0.9700 ?
    C28 C29 . 1.518(5) ?
    C28 H28A . 0.9700 ?
    C28 H28B . 0.9700 ?
    C29 C30 . 1.504(7) ?
    C29 H29A . 0.9700 ?
    C29 H29B . 0.9700 ?
    C30 H30A . 0.9600 ?
    C30 H30B . 0.9600 ?
    C30 H30C . 0.9600 ?
loop_
    _geom_angle_atom_site_label_1
    _geom_angle_atom_site_label_2
    _geom_angle_atom_site_label_3
    _geom_angle_site_symmetry_1
    _geom_angle_site_symmetry_3
    _geom_angle
    _geom_angle_publ_flag
    O9 Sn1 C12X . . 117(2) ?
    O9 Sn1 C8 . . 110.57(17) ?
    C12X Sn1 C8 . . 130.4(18) ?
    O9 Sn1 C12 . . 113.6(3) ?
    C12X Sn1 C12 . . 3(3) ?
    C8 Sn1 C12 . . 133.3(4) ?
    O9 Sn1 O3 . . 80.20(9) ?
    C12X Sn1 O3 . . 99(4) ?
    C8 Sn1 O3 . . 103.1(2) ?
    C12 Sn1 O3 . . 98.5(6) ?
    O9 Sn1 C8X . . 107.7(5) ?
    C12X Sn1 C8X . . 135(2) ?
    C8 Sn1 C8X . . 19.6(5) ?
    C12 Sn1 C8X . . 138.4(6) ?
    O3 Sn1 C8X . . 83.5(6) ?
    O9 Sn1 O8X . . 90.3(4) ?
    C12X Sn1 O8X . . 99(4) ?
    C8 Sn1 O8X . . 66.0(6) ?
    C12 Sn1 O8X . . 99.1(8) ?
    O3 Sn1 O8X . . 162.1(6) ?
    C8X Sn1 O8X . . 85.0(8) ?
    O9 Sn1 O8 . . 89.69(10) ?
    C12X Sn1 O8 . . 81(4) ?
    C8 Sn1 O8 . . 85.2(3) ?
    C12 Sn1 O8 . . 80.7(6) ?
    O3 Sn1 O8 . . 168.65(13) ?
    C8X Sn1 O8 . . 104.7(6) ?
    O8X Sn1 O8 . . 20.4(5) ?
    O9 Sn2 C23X . . 107.8(9) ?
    O9 Sn2 C27 . . 108.23(13) ?
    C23X Sn2 C27 . . 139.5(10) ?
    O9 Sn2 C23 . . 109.92(18) ?
    C23X Sn2 C23 . . 12.5(6) ?
    C27 Sn2 C23 . . 141.4(2) ?
    O9 Sn2 O9 . 2_656 76.18(9) ?
    C23X Sn2 O9 . 2_656 106.8(7) ?
    C27 Sn2 O9 . 2_656 99.21(12) ?
    C23 Sn2 O9 . 2_656 95.09(18) ?
    O9 Sn2 O7 . . 91.26(10) ?
    C23X Sn2 O7 . . 72.3(6) ?
    C27 Sn2 O7 . . 89.01(18) ?
    C23 Sn2 O7 . . 84.7(2) ?
    O9 Sn2 O7 2_656 . 166.62(11) ?
    O9 Sn2 O7X . . 91.2(5) ?
    C23X Sn2 O7X . . 87.7(9) ?
    C27 Sn2 O7X . . 73.7(6) ?
    C23 Sn2 O7X . . 99.9(7) ?
    O9 Sn2 O7X 2_656 . 163.1(6) ?
    O7 Sn2 O7X . . 16.1(5) ?
    C7 O3 Sn1 . . 109.3(2) ?
    C22 O7 Sn2 . . 132.3(3) ?
    C22 O8 Sn1 . . 133.2(3) ?
    C22 O7X Sn2 . . 130.3(15) ?
    C22 O8X Sn1 . . 131.3(12) ?
    Sn1 O9 Sn2 . . 135.82(11) ?
    Sn1 O9 Sn2 . 2_656 120.19(11) ?
    Sn2 O9 Sn2 . 2_656 103.82(9) ?
    O2 N1 O1 . . 123.7(4) ?
    O2 N1 C2 . . 119.0(4) ?
    O1 N1 C2 . . 117.2(4) ?
    O6 N2 O5 . . 125.0(4) ?
    O6 N2 C17 . . 118.0(3) ?
    O5 N2 C17 . . 116.9(4) ?
    C2 C1 C6 . . 118.9(4) ?
    C2 C1 H1A . . 120.6 ?
    C6 C1 H1A . . 120.6 ?
    C3 C2 C1 . . 123.0(4) ?
    C3 C2 N1 . . 119.3(4) ?
    C1 C2 N1 . . 117.8(4) ?
    C2 C3 C4 . . 118.6(4) ?
    C2 C3 H3A . . 120.7 ?
    C4 C3 H3A . . 120.7 ?
    C3 C4 C5 . . 120.0(4) ?
    C3 C4 H4A . . 120.0 ?
    C5 C4 H4A . . 120.0 ?
    C4 C5 C6 . . 121.7(4) ?
    C4 C5 Cl1 . . 118.0(3) ?
    C6 C5 Cl1 . . 120.3(3) ?
    C1 C6 C5 . . 117.9(4) ?
    C1 C6 C7 . . 118.7(4) ?
    C5 C6 C7 . . 123.3(3) ?
    O4 C7 O3 . . 123.3(4) ?
    O4 C7 C6 . . 122.0(3) ?
    O3 C7 C6 . . 114.7(3) ?
    C9 C8 Sn1 . . 117.2(4) ?
    C9 C8 H8A . . 108.0 ?
    Sn1 C8 H8A . . 108.0 ?
    C9 C8 H8B . . 108.0 ?
    Sn1 C8 H8B . . 108.0 ?
    H8A C8 H8B . . 107.3 ?
    C8 C9 C10 . . 113.5(5) ?
    C8 C9 H9A . . 108.9 ?
    C10 C9 H9A . . 108.9 ?
    C8 C9 H9B . . 108.9 ?
    C10 C9 H9B . . 108.9 ?
    H9A C9 H9B . . 107.7 ?
    C11 C10 C9 . . 114.8(7) ?
    C11 C10 H10A . . 108.6 ?
    C9 C10 H10A . . 108.6 ?
    C11 C10 H10B . . 108.6 ?
    C9 C10 H10B . . 108.6 ?
    H10A C10 H10B . . 107.5 ?
    C10 C11 H11A . . 109.5 ?
    C10 C11 H11B . . 109.5 ?
    H11A C11 H11B . . 109.5 ?
    C10 C11 H11C . . 109.5 ?
    H11A C11 H11C . . 109.5 ?
    H11B C11 H11C . . 109.5 ?
    C9X C8X Sn1 . . 114.2(13) ?
    C9X C8X H8XA . . 108.7 ?
    Sn1 C8X H8XA . . 108.7 ?
    C9X C8X H8XB . . 108.7 ?
    Sn1 C8X H8XB . . 108.7 ?
    H8XA C8X H8XB . . 107.6 ?
    C8X C9X C10X . . 116.5(17) ?
    C8X C9X H9XA . . 108.2 ?
    C10X C9X H9XA . . 108.2 ?
    C8X C9X H9XB . . 108.2 ?
    C10X C9X H9XB . . 108.2 ?
    H9XA C9X H9XB . . 107.3 ?
    C11X C10X C9X . . 118(2) ?
    C11X C10X H10C . . 107.9 ?
    C9X C10X H10C . . 107.9 ?
    C11X C10X H10D . . 107.9 ?
    C9X C10X H10D . . 107.9 ?
    H10C C10X H10D . . 107.2 ?
    C10X C11X H11D . . 109.5 ?
    C10X C11X H11E . . 109.5 ?
    H11D C11X H11E . . 109.5 ?
    C10X C11X H11F . . 109.5 ?
    H11D C11X H11F . . 109.5 ?
    H11E C11X H11F . . 109.5 ?
    C13 C12 Sn1 . . 112.5(6) ?
    C13 C12 H12A . . 109.1 ?
    Sn1 C12 H12A . . 109.1 ?
    C13 C12 H12B . . 109.1 ?
    Sn1 C12 H12B . . 109.1 ?
    H12A C12 H12B . . 107.8 ?
    C14 C13 C12 . . 115.4(8) ?
    C14 C13 H13A . . 108.4 ?
    C12 C13 H13A . . 108.4 ?
    C14 C13 H13B . . 108.4 ?
    C12 C13 H13B . . 108.4 ?
    H13A C13 H13B . . 107.5 ?
    C15 C14 C13 . . 113.9(7) ?
    C15 C14 H14A . . 108.8 ?
    C13 C14 H14A . . 108.8 ?
    C15 C14 H14B . . 108.8 ?
    C13 C14 H14B . . 108.8 ?
    H14A C14 H14B . . 107.7 ?
    C14 C15 H15A . . 109.5 ?
    C14 C15 H15B . . 109.5 ?
    H15A C15 H15B . . 109.5 ?
    C14 C15 H15C . . 109.5 ?
    H15A C15 H15C . . 109.5 ?
    H15B C15 H15C . . 109.5 ?
    C13X C12X Sn1 . . 112(3) ?
    C13X C12X H12C . . 109.2 ?
    Sn1 C12X H12C . . 109.2 ?
    C13X C12X H12D . . 109.2 ?
    Sn1 C12X H12D . . 109.2 ?
    H12C C12X H12D . . 107.9 ?
    C14X C13X C12X . . 113(2) ?
    C14X C13X H13C . . 108.9 ?
    C12X C13X H13C . . 108.9 ?
    C14X C13X H13D . . 108.9 ?
    C12X C13X H13D . . 108.9 ?
    H13C C13X H13D . . 107.7 ?
    C15X C14X C13X . . 113(2) ?
    C15X C14X H14C . . 109.0 ?
    C13X C14X H14C . . 109.0 ?
    C15X C14X H14D . . 109.0 ?
    C13X C14X H14D . . 109.0 ?
    H14C C14X H14D . . 107.8 ?
    C14X C15X H15D . . 109.5 ?
    C14X C15X H15E . . 109.5 ?
    H15D C15X H15E . . 109.5 ?
    C14X C15X H15F . . 109.5 ?
    H15D C15X H15F . . 109.5 ?
    H15E C15X H15F . . 109.5 ?
    C17 C16 C21 . . 119.5(3) ?
    C17 C16 H16A . . 120.3 ?
    C21 C16 H16A . . 120.3 ?
    C16 C17 C18 . . 122.7(3) ?
    C16 C17 N2 . . 119.0(4) ?
    C18 C17 N2 . . 118.3(3) ?
    C19 C18 C17 . . 118.3(3) ?
    C19 C18 H18A . . 120.9 ?
    C17 C18 H18A . . 120.9 ?
    C18 C19 C20 . . 119.7(4) ?
    C18 C19 H19A . . 120.2 ?
    C20 C19 H19A . . 120.2 ?
    C21 C20 C19 . . 121.7(3) ?
    C21 C20 Cl2 . . 120.4(3) ?
    C19 C20 Cl2 . . 117.9(3) ?
    C20 C21 C16 . . 118.2(3) ?
    C20 C21 C22 . . 123.4(3) ?
    C16 C21 C22 . . 118.3(3) ?
    O7X C22 O8 . . 115.2(11) ?
    O8 C22 O7 . . 125.7(3) ?
    O7X C22 O8X . . 128.2(13) ?
    O7 C22 O8X . . 116.0(9) ?
    O7X C22 C21 . . 115.8(10) ?
    O8 C22 C21 . . 116.7(3) ?
    O7 C22 C21 . . 117.3(3) ?
    O8X C22 C21 . . 115.9(8) ?
    C24 C23 Sn2 . . 114.0(4) ?
    C24 C23 H23A . . 108.7 ?
    Sn2 C23 H23A . . 108.7 ?
    C24 C23 H23B . . 108.7 ?
    Sn2 C23 H23B . . 108.7 ?
    H23A C23 H23B . . 107.6 ?
    C23 C24 C25 . . 114.2(4) ?
    C23 C24 H24A . . 108.7 ?
    C25 C24 H24A . . 108.7 ?
    C23 C24 H24B . . 108.7 ?
    C25 C24 H24B . . 108.7 ?
    H24A C24 H24B . . 107.6 ?
    C26 C25 C24 . . 112.4(5) ?
    C26 C25 H25A . . 109.1 ?
    C24 C25 H25A . . 109.1 ?
    C26 C25 H25B . . 109.1 ?
    C24 C25 H25B . . 109.1 ?
    H25A C25 H25B . . 107.9 ?
    C25 C26 H26A . . 109.5 ?
    C25 C26 H26B . . 109.5 ?
    H26A C26 H26B . . 109.5 ?
    C25 C26 H26C . . 109.5 ?
    H26A C26 H26C . . 109.5 ?
    H26B C26 H26C . . 109.5 ?
    C24X C23X Sn2 . . 121.6(12) ?
    C24X C23X H23C . . 106.9 ?
    Sn2 C23X H23C . . 106.9 ?
    C24X C23X H23D . . 106.9 ?
    Sn2 C23X H23D . . 106.9 ?
    H23C C23X H23D . . 106.7 ?
    C23X C24X C25X . . 114.7(13) ?
    C23X C24X H24C . . 108.6 ?
    C25X C24X H24C . . 108.6 ?
    C23X C24X H24D . . 108.6 ?
    C25X C24X H24D . . 108.6 ?
    H24C C24X H24D . . 107.6 ?
    C26X C25X C24X . . 113.1(17) ?
    C26X C25X H25C . . 108.9 ?
    C24X C25X H25C . . 108.9 ?
    C26X C25X H25D . . 108.9 ?
    C24X C25X H25D . . 108.9 ?
    H25C C25X H25D . . 107.8 ?
    C26X C26X C25X 2_556 . 149(4) ?
    C26X C26X H26D 2_556 . 94.5 ?
    C25X C26X H26D . . 109.4 ?
    C26X C26X H26E 2_556 . 79.5 ?
    C25X C26X H26E . . 109.6 ?
    H26D C26X H26E . . 109.5 ?
    C25X C26X H26F . . 109.4 ?
    H26D C26X H26F . . 109.5 ?
    H26E C26X H26F . . 109.5 ?
    C28 C27 Sn2 . . 116.0(3) ?
    C28 C27 H27A . . 108.3 ?
    Sn2 C27 H27A . . 108.3 ?
    C28 C27 H27B . . 108.3 ?
    Sn2 C27 H27B . . 108.3 ?
    H27A C27 H27B . . 107.4 ?
    C29 C28 C27 . . 111.9(3) ?
    C29 C28 H28A . . 109.2 ?
    C27 C28 H28A . . 109.2 ?
    C29 C28 H28B . . 109.2 ?
    C27 C28 H28B . . 109.2 ?
    H28A C28 H28B . . 107.9 ?
    C30 C29 C28 . . 114.2(4) ?
    C30 C29 H29A . . 108.7 ?
    C28 C29 H29A . . 108.7 ?
    C30 C29 H29B . . 108.7 ?
    C28 C29 H29B . . 108.7 ?
    H29A C29 H29B . . 107.6 ?
    C29 C30 H30A . . 109.5 ?
    C29 C30 H30B . . 109.5 ?
    H30A C30 H30B . . 109.5 ?
    C29 C30 H30C . . 109.5 ?
    H30A C30 H30C . . 109.5 ?
    H30B C30 H30C . . 109.5 ?
loop_
    _geom_torsion_atom_site_label_1
    _geom_torsion_atom_site_label_2
    _geom_torsion_atom_site_label_3
    _geom_torsion_atom_site_label_4
    _geom_torsion_site_symmetry_1
    _geom_torsion_site_symmetry_2
    _geom_torsion_site_symmetry_3
    _geom_torsion_site_symmetry_4
    _geom_torsion
    _geom_torsion_publ_flag
    O9 Sn1 O3 C7 . . . . -173.6(2) ?
    C12X Sn1 O3 C7 . . . . -58(2) ?
    C8 Sn1 O3 C7 . . . . 77.4(3) ?
    C12 Sn1 O3 C7 . . . . -60.9(4) ?
    C8X Sn1 O3 C7 . . . . 77.1(5) ?
    O8X Sn1 O3 C7 . . . . 127.5(15) ?
    O8 Sn1 O3 C7 . . . . -146.3(8) ?
    O9 Sn2 O7 C22 . . . . -28.3(5) ?
    C23X Sn2 O7 C22 . . . . -136.7(11) ?
    C27 Sn2 O7 C22 . . . . 79.9(5) ?
    C23 Sn2 O7 C22 . . . . -138.2(6) ?
    O9 Sn2 O7 C22 2_656 . . . -48.3(11) ?
    O7X Sn2 O7 C22 . . . . 62(2) ?
    O9 Sn1 O8 C22 . . . . -36.9(6) ?
    C12X Sn1 O8 C22 . . . . -154(2) ?
    C8 Sn1 O8 C22 . . . . 73.7(6) ?
    C12 Sn1 O8 C22 . . . . -151.0(7) ?
    O3 Sn1 O8 C22 . . . . -63.8(12) ?
    C8X Sn1 O8 C22 . . . . 71.3(8) ?
    O8X Sn1 O8 C22 . . . . 54.9(13) ?
    O9 Sn2 O7X C22 . . . . 29(2) ?
    C23X Sn2 O7X C22 . . . . -79(2) ?
    C27 Sn2 O7X C22 . . . . 138(2) ?
    C23 Sn2 O7X C22 . . . . -81(2) ?
    O9 Sn2 O7X C22 2_656 . . . 71(3) ?
    O7 Sn2 O7X C22 . . . . -61(2) ?
    O9 Sn1 O8X C22 . . . . 37.7(19) ?
    C12X Sn1 O8X C22 . . . . -79(3) ?
    C8 Sn1 O8X C22 . . . . 150(2) ?
    C12 Sn1 O8X C22 . . . . -76.3(19) ?
    O3 Sn1 O8X C22 . . . . 95(3) ?
    C8X Sn1 O8X C22 . . . . 145(2) ?
    O8 Sn1 O8X C22 . . . . -50.5(15) ?
    C12X Sn1 O9 Sn2 . . . . 88(4) ?
    C8 Sn1 O9 Sn2 . . . . -76.8(3) ?
    C12 Sn1 O9 Sn2 . . . . 87.8(7) ?
    O3 Sn1 O9 Sn2 . . . . -177.14(18) ?
    C8X Sn1 O9 Sn2 . . . . -97.3(6) ?
    O8X Sn1 O9 Sn2 . . . . -12.4(6) ?
    O8 Sn1 O9 Sn2 . . . . 8.0(2) ?
    C12X Sn1 O9 Sn2 . . . 2_656 -87(4) ?
    C8 Sn1 O9 Sn2 . . . 2_656 108.9(2) ?
    C12 Sn1 O9 Sn2 . . . 2_656 -86.6(7) ?
    O3 Sn1 O9 Sn2 . . . 2_656 8.54(11) ?
    C8X Sn1 O9 Sn2 . . . 2_656 88.4(6) ?
    O8X Sn1 O9 Sn2 . . . 2_656 173.3(6) ?
    O8 Sn1 O9 Sn2 . . . 2_656 -166.29(19) ?
    C23X Sn2 O9 Sn1 . . . . 81.5(7) ?
    C27 Sn2 O9 Sn1 . . . . -79.64(19) ?
    C23 Sn2 O9 Sn1 . . . . 94.6(2) ?
    O9 Sn2 O9 Sn1 2_656 . . . -174.9(2) ?
    O7 Sn2 O9 Sn1 . . . . 9.7(2) ?
    O7X Sn2 O9 Sn1 . . . . -6.4(7) ?
    C23X Sn2 O9 Sn2 . . . 2_656 -103.5(7) ?
    C27 Sn2 O9 Sn2 . . . 2_656 95.31(13) ?
    C23 Sn2 O9 Sn2 . . . 2_656 -90.46(19) ?
    O9 Sn2 O9 Sn2 2_656 . . 2_656 0.0 ?
    O7 Sn2 O9 Sn2 . . . 2_656 -175.32(17) ?
    O7X Sn2 O9 Sn2 . . . 2_656 168.6(6) ?
    C6 C1 C2 C3 . . . . 0.5(6) ?
    C6 C1 C2 N1 . . . . 178.4(3) ?
    O2 N1 C2 C3 . . . . -4.7(6) ?
    O1 N1 C2 C3 . . . . 171.6(4) ?
    O2 N1 C2 C1 . . . . 177.4(4) ?
    O1 N1 C2 C1 . . . . -6.4(5) ?
    C1 C2 C3 C4 . . . . 0.8(6) ?
    N1 C2 C3 C4 . . . . -177.1(3) ?
    C2 C3 C4 C5 . . . . -0.8(6) ?
    C3 C4 C5 C6 . . . . -0.4(6) ?
    C3 C4 C5 Cl1 . . . . 178.1(3) ?
    C2 C1 C6 C5 . . . . -1.7(5) ?
    C2 C1 C6 C7 . . . . 177.3(3) ?
    C4 C5 C6 C1 . . . . 1.7(5) ?
    Cl1 C5 C6 C1 . . . . -176.8(3) ?
    C4 C5 C6 C7 . . . . -177.2(3) ?
    Cl1 C5 C6 C7 . . . . 4.3(5) ?
    Sn1 O3 C7 O4 . . . . -4.5(4) ?
    Sn1 O3 C7 C6 . . . . 178.4(2) ?
    C1 C6 C7 O4 . . . . -128.9(4) ?
    C5 C6 C7 O4 . . . . 50.0(5) ?
    C1 C6 C7 O3 . . . . 48.2(5) ?
    C5 C6 C7 O3 . . . . -132.9(4) ?
    O9 Sn1 C8 C9 . . . . -61.4(6) ?
    C12X Sn1 C8 C9 . . . . 137(5) ?
    C12 Sn1 C8 C9 . . . . 138.2(10) ?
    O3 Sn1 C8 C9 . . . . 22.8(6) ?
    C8X Sn1 C8 C9 . . . . 23.6(16) ?
    O8X Sn1 C8 C9 . . . . -142.2(8) ?
    O8 Sn1 C8 C9 . . . . -149.3(5) ?
    Sn1 C8 C9 C10 . . . . 179.2(6) ?
    C8 C9 C10 C11 . . . . -63.2(10) ?
    O9 Sn1 C8X C9X . . . . 60.4(17) ?
    C12X Sn1 C8X C9X . . . . -126(5) ?
    C8 Sn1 C8X C9X . . . . -41.3(15) ?
    C12 Sn1 C8X C9X . . . . -126.5(17) ?
    O3 Sn1 C8X C9X . . . . 138.0(17) ?
    O8X Sn1 C8X C9X . . . . -28.3(17) ?
    O8 Sn1 C8X C9X . . . . -34.0(17) ?
    Sn1 C8X C9X C10X . . . . -175(2) ?
    C8X C9X C10X C11X . . . . -173(3) ?
    O9 Sn1 C12 C13 . . . . -157.9(10) ?
    C8 Sn1 C12 C13 . . . . 2.0(18) ?
    O3 Sn1 C12 C13 . . . . 119.1(12) ?
    C8X Sn1 C12 C13 . . . . 29(2) ?
    O8X Sn1 C12 C13 . . . . -63.5(13) ?
    O8 Sn1 C12 C13 . . . . -72.4(12) ?
    Sn1 C12 C13 C14 . . . . 159.1(10) ?
    C12 C13 C14 C15 . . . . -68.8(13) ?
    O9 Sn1 C12X C13X . . . . -151(6) ?
    C8 Sn1 C12X C13X . . . . 10(11) ?
    O3 Sn1 C12X C13X . . . . 126(8) ?
    C8X Sn1 C12X C13X . . . . 36(11) ?
    O8X Sn1 C12X C13X . . . . -56(8) ?
    O8 Sn1 C12X C13X . . . . -66(8) ?
    Sn1 C12X C13X C14X . . . . -169(5) ?
    C12X C13X C14X C15X . . . . -45(8) ?
    C21 C16 C17 C18 . . . . -1.8(5) ?
    C21 C16 C17 N2 . . . . 177.2(3) ?
    O6 N2 C17 C16 . . . . 17.6(5) ?
    O5 N2 C17 C16 . . . . -160.4(3) ?
    O6 N2 C17 C18 . . . . -163.4(3) ?
    O5 N2 C17 C18 . . . . 18.7(5) ?
    C16 C17 C18 C19 . . . . 0.0(6) ?
    N2 C17 C18 C19 . . . . -179.0(3) ?
    C17 C18 C19 C20 . . . . 1.2(6) ?
    C18 C19 C20 C21 . . . . -0.5(6) ?
    C18 C19 C20 Cl2 . . . . 179.8(3) ?
    C19 C20 C21 C16 . . . . -1.3(5) ?
    Cl2 C20 C21 C16 . . . . 178.3(3) ?
    C19 C20 C21 C22 . . . . 177.6(4) ?
    Cl2 C20 C21 C22 . . . . -2.8(5) ?
    C17 C16 C21 C20 . . . . 2.4(5) ?
    C17 C16 C21 C22 . . . . -176.6(3) ?
    Sn2 O7X C22 O8 . . . . -57(2) ?
    Sn2 O7X C22 O7 . . . . 61.2(19) ?
    Sn2 O7X C22 O8X . . . . -15(3) ?
    Sn2 O7X C22 C21 . . . . 161.8(13) ?
    Sn1 O8 C22 O7X . . . . 63.8(12) ?
    Sn1 O8 C22 O7 . . . . 30.4(7) ?
    Sn1 O8 C22 O8X . . . . -56.8(13) ?
    Sn1 O8 C22 C21 . . . . -155.4(4) ?
    Sn2 O7 C22 O7X . . . . -67(2) ?
    Sn2 O7 C22 O8 . . . . 11.7(7) ?
    Sn2 O7 C22 O8X . . . . 54.4(10) ?
    Sn2 O7 C22 C21 . . . . -162.5(3) ?
    Sn1 O8X C22 O7X . . . . -27(2) ?
    Sn1 O8X C22 O8 . . . . 54.7(14) ?
    Sn1 O8X C22 O7 . . . . -61(2) ?
    Sn1 O8X C22 C21 . . . . 155.6(12) ?
    C20 C21 C22 O7X . . . . -88.0(15) ?
    C16 C21 C22 O7X . . . . 91.0(14) ?
    C20 C21 C22 O8 . . . . 131.5(5) ?
    C16 C21 C22 O8 . . . . -49.6(5) ?
    C20 C21 C22 O7 . . . . -53.8(6) ?
    C16 C21 C22 O7 . . . . 125.2(4) ?
    C20 C21 C22 O8X . . . . 89.3(13) ?
    C16 C21 C22 O8X . . . . -91.7(13) ?
    O9 Sn2 C23 C24 . . . . -21.1(5) ?
    C23X Sn2 C23 C24 . . . . 61(5) ?
    C27 Sn2 C23 C24 . . . . 150.1(3) ?
    O9 Sn2 C23 C24 2_656 . . . -98.2(4) ?
    O7 Sn2 C23 C24 . . . . 68.4(4) ?
    O7X Sn2 C23 C24 . . . . 73.9(7) ?
    Sn2 C23 C24 C25 . . . . 172.0(4) ?
    C23 C24 C25 C26 . . . . 67.0(7) ?
    O9 Sn2 C23X C24X . . . . 115(2) ?
    C27 Sn2 C23X C24X . . . . -93(2) ?
    C23 Sn2 C23X C24X . . . . 13(3) ?
    O9 Sn2 C23X C24X 2_656 . . . 34(3) ?
    O7 Sn2 C23X C24X . . . . -160(3) ?
    O7X Sn2 C23X C24X . . . . -155(3) ?
    Sn2 C23X C24X C25X . . . . -169.8(19) ?
    C23X C24X C25X C26X . . . . -170(3) ?
    C24X C25X C26X C26X . . . 2_556 42(10) ?
    O9 Sn2 C27 C28 . . . . 18.4(3) ?
    C23X Sn2 C27 C28 . . . . -133.4(9) ?
    C23 Sn2 C27 C28 . . . . -152.9(3) ?
    O9 Sn2 C27 C28 2_656 . . . 96.7(3) ?
    O7 Sn2 C27 C28 . . . . -72.6(3) ?
    O7X Sn2 C27 C28 . . . . -67.5(6) ?
    Sn2 C27 C28 C29 . . . . -169.1(3) ?
    C27 C28 C29 C30 . . . . -176.7(4) ?
loop_
    _geom_hbond_atom_site_label_D
    _geom_hbond_atom_site_label_H
    _geom_hbond_atom_site_label_A
    _geom_hbond_site_symmetry_A
    _geom_hbond_distance_DH
    _geom_hbond_distance_HA
    _geom_hbond_distance_DA
    _geom_hbond_angle_DHA
    _geom_hbond_publ_flag
    C13 H13A Cg1 2_665 0.97 2.92 3.800(14) 151 yes
