# Supplementary material for: Octa­butyl­bis­(μ2-2-chloro-5-nitro­benzoato)bis­(2-chloro-5-nitro­benzoato)di-μ3-oxido-tetra­tin(IV)
Source: Acta Crystallogr Sect E Struct Rep Online. 2010 Nov 30;66(Pt 12):m1698–9. doi: 10.1107/S1600536810049317 (PMC3011528; doi:10.1107/S1600536810049317)
Supplement: Supplementary file 2 [file e-66-m1698-Isup2.hkl]

# 
# h,k,l, Fc-squared, Fo-squared, sigma(Fo-squared) and status flag 
# 
data_I
_shelx_title ' yipfw10m in P-1 (100K)' 
_shelx_refln_list_code          4 
_shelx_F_calc_maximum      279.93 
_exptl_crystal_F_000       884.00 
_reflns_d_resolution_high  0.7829 
 
loop_ 
 _symmetry_equiv_pos_as_xyz 
 'x, y, z' 
 '-x, -y, -z' 
 
_cell_length_a    13.2278 
_cell_length_b    13.2554 
_cell_length_c    13.3279 
_cell_angle_alpha  61.523 
_cell_angle_beta   87.345 
_cell_angle_gamma  63.252 
 
_shelx_F_squared_multiplier     1.000 
 
loop_ 
 _refln_index_h 
 _refln_index_k 
 _refln_index_l 
 _refln_F_squared_calc 
 _refln_F_squared_meas 
 _refln_F_squared_sigma 
 _refln_observed_status 
   2   0   0     3146.94     2729.63    148.79 o 
   3   0   0     4044.89     4496.76    243.26 o 
   4   0   0     1162.67     1171.30     83.25 o 
   5   0   0     5823.26     5527.79    306.45 o 
   6   0   0     5514.29     5291.37    301.11 o 
   7   0   0       44.40       80.43     44.10 o 
   8   0   0       11.80       21.45     16.17 o 
   9   0   0        1.61        7.34     17.07 o 
  10   0   0      105.17       42.58     23.38 o 
  11   0   0      256.83      280.81     88.46 o 
  12   0   0      308.92      291.71     45.75 o 
  13   0   0      382.35      445.88     36.74 o 
  14   0   0       70.88       27.99     40.00 o 
 -14   1   0       63.63       48.20     35.43 o 
 -13   1   0      331.36      345.24     74.60 o 
 -12   1   0     2886.46     2705.93    140.43 o 
 -11   1   0     2304.90     2368.24    279.26 o 
 -10   1   0     3164.71     3267.52    150.40 o 
  -9   1   0      458.08      593.47     84.33 o 
  -8   1   0     1931.48     1620.98    131.76 o 
  -7   1   0     1425.79     1495.08    118.95 o 
  -6   1   0     3290.42     2796.61    180.66 o 
  -5   1   0        4.14        7.72     13.98 o 
  -4   1   0      152.60       -3.54      7.16 o 
  -3   1   0     1487.40     1453.49     95.54 o 
  -2   1   0       69.21       24.53      6.61 o 
  -1   1   0    13899.49    13777.57    696.02 o 
   1   1   0    16633.77    17538.14    728.31 o 
   2   1   0     1797.76     1937.32     88.21 o 
   3   1   0      242.26      271.08     15.79 o 
   4   1   0       18.77       23.99      6.96 o 
   5   1   0    37941.64    37215.80   1092.45 o 
   6   1   0     4292.95     4005.09     95.33 o 
   7   1   0     6619.28     6403.94    148.04 o 
   8   1   0      207.34      165.70     23.29 o 
   9   1   0     1315.33     1216.91     97.08 o 
  10   1   0     2181.83     2114.80     75.28 o 
  11   1   0     2441.14     2454.13     86.97 o 
  12   1   0      288.96      311.63     43.09 o 
  13   1   0        2.36      -12.83     14.58 o 
  14   1   0      391.43      343.24     43.77 o 
  15   1   0       12.78        5.16     22.03 o 
 -13   2   0       44.55      110.27     41.30 o 
 -12   2   0     1186.71     1335.25     96.14 o 
 -11   2   0     2378.78     2620.63    137.15 o 
 -10   2   0     2596.96     2833.65    210.79 o 
  -9   2   0     1151.35     1237.95    120.42 o 
  -8   2   0      250.07      184.95     48.71 o 
  -7   2   0    10212.55     9470.87    524.82 o 
  -6   2   0     7131.39     6327.73    362.35 o 
  -5   2   0    14333.69    13258.78    699.99 o 
  -4   2   0     4783.81     5048.94    285.46 o 
  -2   2   0     4596.79     4877.90    265.99 o 
  -1   2   0    26946.59    27820.47    884.15 o 
   1   2   0     1060.52     1042.70     54.23 o 
   2   2   0     1141.09     1307.54     65.46 o 
   3   2   0       76.23       55.40      9.88 o 
   4   2   0     1936.83     1918.77     96.02 o 
   5   2   0     4567.96     4292.58    197.86 o 
   6   2   0     8811.31     8501.02    323.08 o 
   7   2   0     1293.09     1207.93    124.68 o 
   8   2   0       12.73        4.51      9.39 o 
   9   2   0     4146.41     4169.21    113.97 o 
  10   2   0     9410.56     9909.06    274.21 o 
  11   2   0     4406.48     4509.63    140.12 o 
  12   2   0     3242.63     3465.08    122.01 o 
  13   2   0       81.40      101.63     21.77 o 
  14   2   0      823.98      830.24    118.53 o 
  15   2   0      989.78     1020.59     68.93 o 
 -12   3   0       21.06       -8.66     28.18 o 
 -11   3   0       80.41       80.08     48.22 o 
 -10   3   0      291.74      432.59     85.56 o 
  -9   3   0      233.44      139.15     48.45 o 
  -8   3   0      703.05      815.33     94.70 o 
  -7   3   0     1077.31     1005.59    100.90 o 
  -6   3   0     9301.99     8744.13    487.91 o 
  -5   3   0    12106.38    11973.43    642.42 o 
  -4   3   0     4498.87     4485.46    170.01 o 
  -3   3   0       11.64       45.89     20.24 o 
  -2   3   0    24039.10    23584.61   1742.12 o 
  -1   3   0    10942.42    11049.20    348.89 o 
   1   3   0     2492.96     2529.11     62.86 o 
   2   3   0       96.35       93.12     15.75 o 
   3   3   0     1577.33     1407.62     39.40 o 
   4   3   0     7466.89     6957.99    136.90 o 
   5   3   0      720.04      715.47     49.84 o 
   6   3   0     5430.09     5038.51    232.16 o 
   8   3   0      131.91      140.69     32.22 o 
   9   3   0        7.23       -8.88     14.43 o 
  10   3   0     1959.31     1929.06     70.85 o 
  11   3   0     1728.86     1856.28     85.10 o 
  12   3   0     1846.82     1860.49     74.41 o 
  13   3   0       26.08        3.17     20.84 o 
  14   3   0      230.44      251.17     36.16 o 
  15   3   0     2074.00     2208.31    136.59 o 
  16   3   0     1454.10     1535.39    112.91 o 
 -11   4   0     1299.61     1107.67    132.13 o 
 -10   4   0      896.83      942.88    116.35 o 
  -9   4   0       17.12       16.93     34.74 o 
  -8   4   0      377.12      202.79     58.18 o 
  -7   4   0      323.05      332.82     65.79 o 
  -6   4   0      325.19      313.52     62.14 o 
  -5   4   0      833.09      897.74     79.56 o 
  -4   4   0      105.08      151.15     26.09 o 
  -3   4   0     1839.26     1956.42    116.31 o 
  -2   4   0     4307.88     4702.32    111.36 o 
  -1   4   0    18133.62    18729.10    587.31 o 
   1   4   0     6235.88     6427.16    206.85 o 
   2   4   0      635.87      556.05     28.10 o 
   3   4   0     9163.67     9738.94    175.54 o 
   4   4   0     8301.69     8162.11    193.12 o 
   5   4   0    15364.54    15394.83    421.30 o 
   6   4   0    10334.44     9746.52    229.62 o 
   7   4   0     1595.53     1511.10     45.71 o 
   8   4   0     2147.37     2178.27     84.66 o 
   9   4   0     4038.56     3584.04    185.25 o 
  10   4   0      279.12      299.49     52.18 o 
  11   4   0      980.59      984.20    117.52 o 
  12   4   0      122.73       91.25     24.85 o 
  13   4   0       46.15       26.89     23.94 o 
  14   4   0       29.46       18.95     23.38 o 
  15   4   0      525.84      433.28     63.12 o 
  16   4   0      352.23      340.15     59.53 o 
 -11   5   0     2505.99     2649.54    224.45 o 
 -10   5   0     1374.48     1314.10    142.83 o 
  -9   5   0       28.50       29.45     21.36 o 
  -8   5   0      857.33      850.95    126.99 o 
  -7   5   0     5815.34     5343.89    199.56 o 
  -6   5   0     3822.83     3537.61    161.95 o 
  -5   5   0     1995.64     1893.54     72.54 o 
  -4   5   0      249.82      264.92     17.86 o 
  -3   5   0       18.42       37.45     11.19 o 
  -2   5   0       77.97       99.60     20.31 o 
  -1   5   0      691.89      679.77     39.14 o 
   0   5   0      387.45      431.29     38.53 o 
   1   5   0        2.74       60.74     13.10 o 
   2   5   0      359.23      470.22     93.71 o 
   3   5   0      429.83      494.04     65.62 o 
   4   5   0     2507.65     2141.35     55.98 o 
   5   5   0     4692.02     4360.35    105.80 o 
   6   5   0     8231.92     7884.49    159.78 o 
   7   5   0       32.27       39.68     10.10 o 
   8   5   0     2136.11     2150.57     62.72 o 
   9   5   0     6990.48     6744.59    258.07 o 
  10   5   0     8938.54     9421.99    303.09 o 
  11   5   0     2861.49     3143.78    122.53 o 
  12   5   0     1401.33     1526.02     76.33 o 
  13   5   0      115.34      118.35     29.65 o 
  14   5   0      518.20      430.23     48.54 o 
  15   5   0      273.73      291.79     55.77 o 
  16   5   0      140.55      175.27     49.57 o 
 -10   6   0     1173.56     1158.76    196.91 o 
  -9   6   0       19.84       10.80     23.14 o 
  -8   6   0      470.84      409.28     54.01 o 
  -7   6   0     3662.32     3311.63    141.68 o 
  -6   6   0     9194.92     8659.51    310.67 o 
  -5   6   0     5313.47     5039.67    168.33 o 
  -4   6   0     1595.88     1627.26    111.07 o 
  -3   6   0      112.35      113.84     39.15 o 
  -2   6   0     3312.58     3102.30    206.49 o 
  -1   6   0     8978.28     8744.96    485.84 o 
   0   6   0     7447.63     7629.96    172.78 o 
   1   6   0      806.60      863.80     40.28 o 
   2   6   0      208.60      271.33     25.56 o 
   3   6   0       91.80       87.91     12.09 o 
   4   6   0     8571.85     8904.87    218.98 o 
   5   6   0     3044.51     3396.58     92.43 o 
   6   6   0       27.53       16.75      8.76 o 
   7   6   0      762.80      723.88     39.04 o 
   8   6   0     2085.05     2005.67     61.92 o 
   9   6   0     3243.60     3177.22     89.41 o 
  10   6   0     4914.24     4979.20    175.41 o 
  11   6   0     5725.83     5823.76    231.22 o 
  12   6   0     1294.29     1278.70     71.06 o 
  13   6   0      210.33      215.82     51.68 o 
  14   6   0     1554.92     1633.32     86.46 o 
  15   6   0     2192.72     2347.27    154.89 o 
  16   6   0     1023.48     1268.12    109.17 o 
  -9   7   0       28.94        1.60     25.29 o 
  -8   7   0      313.80      330.14     46.27 o 
  -7   7   0      579.93      531.74    118.85 o 
  -6   7   0      517.38      590.45     57.05 o 
  -5   7   0     1622.63     1619.49     90.28 o 
  -4   7   0       57.08       48.84     19.07 o 
  -3   7   0      624.60      634.29     46.88 o 
  -2   7   0     3512.28     3732.42    245.99 o 
  -1   7   0    10760.46    11622.94    638.30 o 
   0   7   0     1662.81     1774.01     58.61 o 
   1   7   0     2023.54     2098.25     71.88 o 
   2   7   0     1126.42     1154.97     51.78 o 
   3   7   0     5062.28     5299.69    116.56 o 
   4   7   0    11170.28    11130.65    218.88 o 
   5   7   0     7534.70     7555.83    230.57 o 
   6   7   0     1654.42     1631.74     44.26 o 
   7   7   0      240.89      223.33     17.08 o 
   8   7   0        3.84      -11.73      8.79 o 
   9   7   0     1484.73     1614.73     66.46 o 
  10   7   0     1200.35     1135.31     45.49 o 
  11   7   0      457.98      462.72     32.65 o 
  12   7   0       99.18      105.45     28.83 o 
  13   7   0        0.22       -1.91     20.27 o 
  14   7   0      116.51      101.96     30.35 o 
  15   7   0     1421.82     1361.22    117.11 o 
  16   7   0     1127.19     1047.78    106.32 o 
  -8   8   0      388.73      334.55     50.94 o 
  -7   8   0     1204.38     1155.96     81.63 o 
  -6   8   0      849.64      924.29     72.71 o 
  -5   8   0      299.43      251.34     34.09 o 
  -4   8   0      323.37      283.49     58.09 o 
  -3   8   0      168.14      176.36     28.70 o 
  -2   8   0      548.61      631.01     49.08 o 
  -1   8   0      147.88      245.83     31.82 o 
   0   8   0     2516.38     2669.63    138.48 o 
   1   8   0       11.33       -4.50     11.07 o 
   2   8   0       25.85       10.55     18.42 o 
   3   8   0     3289.90     3403.69    116.02 o 
   4   8   0    16529.59    17186.71    343.28 o 
   5   8   0    11150.44    11748.65    219.51 o 
   6   8   0     7225.92     7115.46    196.76 o 
   7   8   0      502.15      486.16     51.46 o 
   8   8   0     2376.71     2375.97     63.76 o 
   9   8   0     4540.80     4694.41    105.50 o 
  10   8   0     4191.75     4177.38    116.92 o 
  11   8   0     1189.20     1172.78     63.08 o 
  12   8   0      317.30      246.94     25.75 o 
  13   8   0       39.63       41.50     26.96 o 
  14   8   0      347.06      403.20     69.26 o 
  15   8   0       15.71       50.35     41.83 o 
  16   8   0        1.12       11.94     37.56 o 
  -6   9   0     2994.73     3011.04    150.31 o 
  -5   9   0      628.54      679.86     78.61 o 
  -4   9   0      145.03      175.32     49.74 o 
  -3   9   0     1783.99     1652.23     80.60 o 
  -2   9   0     4317.66     4211.76    147.02 o 
  -1   9   0     1009.26      972.56     58.85 o 
   0   9   0     1669.99     1558.86     74.72 o 
   1   9   0      115.92      109.69     23.02 o 
   2   9   0      846.41      894.46     52.77 o 
   3   9   0      763.22      733.67     46.91 o 
   4   9   0       95.20       93.20     16.36 o 
   5   9   0     3363.33     3504.03     89.44 o 
   6   9   0      339.08      357.77     29.21 o 
   7   9   0      198.40      198.30     27.86 o 
   8   9   0     1479.36     1317.56     45.97 o 
   9   9   0     4627.87     4544.47    120.54 o 
  10   9   0     2792.78     2791.19     87.30 o 
  11   9   0     3826.96     3750.60    110.90 o 
  12   9   0        1.04       12.12     16.30 o 
  13   9   0      388.85      465.95     35.55 o 
  14   9   0     2447.32     2470.76    169.58 o 
  15   9   0     1280.10     1432.33    126.01 o 
  16   9   0      380.83      385.13     75.65 o 
  -5  10   0      375.86      305.29     65.15 o 
  -4  10   0        8.93       16.31     19.08 o 
  -3  10   0     1699.14     1569.04     81.66 o 
  -2  10   0     2317.81     2260.83    101.21 o 
  -1  10   0     7232.06     7365.32    232.39 o 
   0  10   0     2218.72     2216.77     96.69 o 
   1  10   0     1181.50     1247.84     78.14 o 
   2  10   0     2746.90     2715.71     89.10 o 
   3  10   0     4143.37     4204.23    132.11 o 
   4  10   0      378.12      445.93     43.47 o 
   5  10   0     1996.42     2086.60     63.45 o 
   6  10   0      709.49      668.78     35.09 o 
   7  10   0      226.88      234.01     26.08 o 
   8  10   0       34.03       10.43     14.34 o 
   9  10   0        0.77       -3.82     12.78 o 
  10  10   0      638.64      661.54     33.99 o 
  11  10   0      151.71      136.84     23.24 o 
  12  10   0       42.70        5.16     16.41 o 
  13  10   0      119.22      172.48     28.98 o 
  14  10   0     1367.73     1343.98    122.68 o 
  15  10   0     1326.09     1504.65     79.32 o 
  16  10   0      975.30      951.44    117.82 o 
  -3  11   0       34.37       24.14     24.90 o 
  -2  11   0      483.04      498.08     53.90 o 
  -1  11   0     1325.52     1392.53     79.22 o 
   0  11   0     1588.26     1679.66     86.98 o 
   1  11   0       11.20       -0.64     17.19 o 
   2  11   0     2640.04     2683.61     92.85 o 
   3  11   0     3356.24     3383.00    118.48 o 
   4  11   0     6328.97     6386.52    185.71 o 
   5  11   0     3056.62     3179.33    162.81 o 
   6  11   0     1248.77     1226.29     47.98 o 
   7  11   0     1222.62     1253.96     85.91 o 
   8  11   0      513.36      544.46     37.58 o 
   9  11   0     1206.32     1251.84     54.14 o 
  10  11   0     1333.30     1247.96     53.07 o 
  11  11   0      324.25      260.74     26.60 o 
  12  11   0       25.30        5.34     17.54 o 
  13  11   0      255.49      274.66     31.87 o 
  14  11   0       37.84       37.10     24.61 o 
  15  11   0       49.78       -1.33     22.70 o 
  16  11   0       98.57       51.08     28.51 o 
  -2  12   0     1030.36     1087.46    129.31 o 
  -1  12   0       63.91       62.56     27.75 o 
   0  12   0       15.01        3.09     20.94 o 
   1  12   0       43.74       55.14     25.24 o 
   2  12   0      188.28      227.03     34.42 o 
   3  12   0      523.36      455.83     43.36 o 
   4  12   0      928.11      837.17     62.81 o 
   5  12   0     2865.59     2909.58    111.86 o 
   6  12   0      839.64      877.33     91.21 o 
   7  12   0      146.28      134.32     23.00 o 
   8  12   0     1664.66     1726.21     68.73 o 
   9  12   0     3063.27     3245.81    100.85 o 
  10  12   0     1501.92     1510.39     96.34 o 
  11  12   0     1305.34     1335.72     80.98 o 
  12  12   0      315.06      309.83     83.40 o 
  13  12   0      578.91      658.21     67.99 o 
  14  12   0     1503.86     1722.89    107.02 o 
  15  12   0      190.96      186.85     37.11 o 
   1  13   0        9.17       18.63     23.60 o 
   2  13   0      202.23      201.24     39.44 o 
   3  13   0     1111.02     1130.53     64.81 o 
   4  13   0      215.75      183.67     54.67 o 
   5  13   0       86.79       84.12     34.59 o 
   6  13   0      117.69      128.87     35.22 o 
   7  13   0       74.83      108.93     48.11 o 
   8  13   0       32.59       28.78     24.88 o 
   9  13   0      537.11      488.02     46.04 o 
  10  13   0      679.08      609.16     42.95 o 
  11  13   0      171.38      118.21     23.97 o 
  12  13   0      112.63      130.59     30.13 o 
  13  13   0      593.94      579.56     65.42 o 
  14  13   0     1568.02     1474.10     98.89 o 
   3  14   0     1227.40     1151.90     69.91 o 
   4  14   0     2224.23     2386.97     98.34 o 
   5  14   0      600.65      597.65     61.66 o 
   6  14   0       96.66       99.24     38.43 o 
   7  14   0      109.91      109.62     39.87 o 
   8  14   0      470.75      529.56    136.40 o 
   9  14   0      476.63      541.16     41.94 o 
  10  14   0      317.68      308.14     33.96 o 
  11  14   0      189.96      240.73     30.86 o 
  12  14   0        3.35       -0.01     34.69 o 
 -11 -14   1      200.99      186.25     35.72 o 
 -10 -14   1      113.88      112.01     51.65 o 
  -9 -14   1      412.79      339.62     63.64 o 
  -8 -14   1     2532.49     2657.35    219.50 o 
  -7 -14   1      983.16      944.19     82.93 o 
  -6 -14   1     1473.11     1595.30    255.63 o 
  -5 -14   1       16.07       15.63     29.59 o 
 -13 -13   1       44.97      -22.34     25.66 o 
 -12 -13   1      136.76      116.79     36.96 o 
 -11 -13   1      127.97      121.03     25.09 o 
 -10 -13   1       26.35       -5.99     19.23 o 
  -9 -13   1      121.42      139.30     26.06 o 
  -8 -13   1      831.62      784.09     46.29 o 
  -7 -13   1     1310.09     1374.67    106.55 o 
  -6 -13   1      619.13      509.29     62.96 o 
  -5 -13   1       99.62       81.66     33.00 o 
  -4 -13   1     1069.15     1103.14     66.02 o 
  -3 -13   1     2327.14     2369.81     97.27 o 
  -2 -13   1     1869.27     1796.82    152.72 o 
 -14 -12   1      717.14      662.46     70.20 o 
 -13 -12   1     2628.74     2612.82    138.73 o 
 -12 -12   1      836.26      835.14     70.70 o 
 -11 -12   1      114.22      149.45     24.82 o 
 -10 -12   1      247.88      207.36     28.14 o 
  -9 -12   1      422.97      362.53     34.48 o 
  -8 -12   1      171.50      133.39     24.56 o 
  -7 -12   1      103.70      105.57     21.63 o 
  -6 -12   1      354.18      307.53     47.94 o 
  -5 -12   1       46.32       51.55     29.22 o 
  -4 -12   1      129.13      121.14     34.92 o 
  -3 -12   1      597.87      560.23     49.41 o 
  -2 -12   1     1126.78     1203.26     66.38 o 
  -1 -12   1      309.32      279.10     44.19 o 
   0 -12   1       28.01      -12.37     20.95 o 
   1 -12   1      408.26      446.86     55.28 o 
 -15 -11   1      335.07      327.76     43.29 o 
 -14 -11   1      672.91      768.43     57.91 o 
 -13 -11   1     1709.46     1924.51     89.38 o 
 -12 -11   1     1110.37     1161.09     80.89 o 
 -11 -11   1      104.17      100.87     21.12 o 
 -10 -11   1      692.49      753.04     40.97 o 
  -9 -11   1     2050.71     2096.28     72.98 o 
  -8 -11   1     4334.02     4425.32    124.24 o 
  -7 -11   1     2457.44     2367.49     79.19 o 
  -6 -11   1      291.80      286.16     26.27 o 
  -5 -11   1      378.62      334.84     41.86 o 
  -4 -11   1     1438.86     1585.01     79.17 o 
  -3 -11   1     1242.67     1220.93     77.23 o 
  -2 -11   1      745.58      758.52     53.38 o 
  -1 -11   1       59.80       54.36     25.02 o 
   0 -11   1      148.84      201.25     38.74 o 
   1 -11   1       98.12      106.76     31.81 o 
   2 -11   1      289.85      342.93     56.26 o 
   3 -11   1     1003.51     1097.95     91.87 o 
 -16 -10   1       24.34       49.65     52.18 o 
 -15 -10   1       42.41       -3.67     23.71 o 
 -14 -10   1      340.11      311.22     39.10 o 
 -13 -10   1      555.81      572.20     56.15 o 
 -12 -10   1      221.44      254.78     28.87 o 
 -11 -10   1      268.51      260.56     28.12 o 
 -10 -10   1     1159.18     1195.63     45.04 o 
  -9 -10   1     1123.49     1189.30     67.77 o 
  -8 -10   1     2449.50     2377.62     77.44 o 
  -7 -10   1     1838.87     1819.69     69.28 o 
  -6 -10   1      883.71      905.25     40.95 o 
  -5 -10   1       72.68       88.01     26.88 o 
  -4 -10   1     6334.67     6410.14    183.49 o 
  -3 -10   1     5259.44     5350.03    161.36 o 
  -2 -10   1     5732.96     6104.22    191.81 o 
  -1 -10   1      940.67     1054.47     65.94 o 
   0 -10   1       17.67       13.84     20.59 o 
   1 -10   1     1243.80     1354.71     98.26 o 
   2 -10   1     1046.31     1076.18     73.89 o 
   3 -10   1      300.86      256.20     40.35 o 
   4 -10   1        0.35      -11.81     18.92 o 
 -16  -9   1       62.07       70.64     51.25 o 
 -15  -9   1     1018.77      925.65    112.36 o 
 -14  -9   1     2226.45     2309.17     98.44 o 
 -13  -9   1     1576.04     1723.04     79.54 o 
 -12  -9   1       79.19       89.17     26.99 o 
 -11  -9   1       62.04       55.28     17.61 o 
 -10  -9   1      246.77      222.77     25.37 o 
  -9  -9   1     1379.04     1303.05     45.63 o 
  -8  -9   1       46.70       69.69     15.94 o 
  -7  -9   1       94.11       47.42     28.73 o 
  -6  -9   1      920.25      863.96     38.94 o 
  -5  -9   1     3322.20     3384.65     88.47 o 
  -4  -9   1     2020.90     2109.46     62.30 o 
  -3  -9   1     1398.71     1542.62     72.31 o 
  -2  -9   1     2618.43     2710.85     97.61 o 
  -1  -9   1     2093.01     2062.23     75.13 o 
   0  -9   1        0.25        6.73     16.24 o 
   1  -9   1     6053.72     6092.33    197.34 o 
   2  -9   1     4780.60     4552.31    159.73 o 
   3  -9   1     2589.90     2529.11    108.21 o 
   4  -9   1     1331.01     1439.35     78.58 o 
   5  -9   1       51.46       70.67     33.33 o 
   6  -9   1      381.88      435.84     61.65 o 
 -16  -8   1        2.33      -36.31     36.39 o 
 -15  -8   1      508.26      578.12     85.66 o 
 -14  -8   1     3072.92     3446.33    210.55 o 
 -13  -8   1     2322.12     2335.34    159.73 o 
 -12  -8   1      610.09      697.57     38.93 o 
 -11  -8   1      115.51       98.77     27.18 o 
 -10  -8   1     2089.92     2002.86     67.61 o 
  -9  -8   1     5057.68     4909.46    110.36 o 
  -8  -8   1     4160.05     4109.03     96.76 o 
  -7  -8   1      879.37      923.75     36.69 o 
  -6  -8   1      714.24      703.65     43.06 o 
  -5  -8   1        7.77       -3.03     11.02 o 
  -4  -8   1     1309.73     1315.51     46.32 o 
  -3  -8   1       21.68       50.71     22.48 o 
  -2  -8   1      751.80      778.74     47.80 o 
  -1  -8   1     2132.23     2188.07     74.24 o 
   0  -8   1      175.16      175.66     27.13 o 
   1  -8   1     1019.53     1045.53     60.23 o 
   2  -8   1     3133.11     3424.30    225.49 o 
   3  -8   1     2825.91     2695.04    107.37 o 
   4  -8   1     1272.61     1069.99    149.84 o 
   5  -8   1       31.44       34.24     42.47 o 
   6  -8   1      829.90      763.29     87.58 o 
   7  -8   1     1921.64     1856.31    110.53 o 
 -16  -7   1      149.17      138.68     53.86 o 
 -15  -7   1       81.34      109.05     48.23 o 
 -14  -7   1       59.17       32.81     36.43 o 
 -13  -7   1      347.94      385.23     64.64 o 
 -12  -7   1      177.43      201.62     43.64 o 
 -11  -7   1      176.60      191.90     21.70 o 
 -10  -7   1      284.01      274.57     24.10 o 
  -9  -7   1     6401.35     6626.28    169.41 o 
  -8  -7   1     7180.30     7192.12    151.50 o 
  -7  -7   1     8331.68     8382.12    175.56 o 
  -6  -7   1      311.54      337.33     24.99 o 
  -5  -7   1     1919.93     1876.72     68.99 o 
  -4  -7   1    12774.71    13081.71    240.31 o 
  -3  -7   1    12524.00    12784.77    258.97 o 
  -2  -7   1     5136.70     5521.80    229.65 o 
  -1  -7   1        3.05        7.48     14.82 o 
   0  -7   1      442.27      516.33     42.40 o 
   1  -7   1      661.97      777.18     72.53 o 
   2  -7   1        1.06        4.68     12.55 o 
   3  -7   1      198.29      179.22     36.07 o 
   4  -7   1      574.12      629.26     50.16 o 
   5  -7   1       36.26       39.92     36.93 o 
   6  -7   1      139.01      123.17     44.56 o 
   7  -7   1     1536.65     1640.54     97.53 o 
   8  -7   1      904.45      920.86     76.05 o 
 -16  -6   1      774.23      936.22     96.95 o 
 -15  -6   1     1175.35     1212.61    109.85 o 
 -14  -6   1     1890.58     2009.58    140.45 o 
 -13  -6   1       36.36       53.79     32.63 o 
 -12  -6   1      194.39      208.13     32.66 o 
 -11  -6   1       19.70       12.02     19.73 o 
 -10  -6   1      389.34      389.69     32.72 o 
  -9  -6   1      199.17      165.40     17.81 o 
  -8  -6   1     1162.45     1092.97     77.23 o 
  -7  -6   1      340.57      325.48     19.47 o 
  -6  -6   1       44.88       47.43     10.22 o 
  -5  -6   1     2982.80     2944.94     83.40 o 
  -4  -6   1    14736.74    15685.11    372.29 o 
  -3  -6   1     8775.37     8905.06    184.24 o 
  -2  -6   1    12462.17    12578.11    224.81 o 
  -1  -6   1       23.32       22.69     10.23 o 
   0  -6   1       41.16       92.55     12.28 o 
   1  -6   1     6156.20     5934.41    144.06 o 
   2  -6   1     3483.91     3409.16    228.33 o 
   3  -6   1     3690.15     3630.17    243.19 o 
   4  -6   1      610.24      612.15     45.86 o 
   5  -6   1      100.44       71.82     50.63 o 
   6  -6   1      748.95      700.26     69.35 o 
   7  -6   1      503.10      576.56    138.64 o 
   8  -6   1        6.35       -0.63     22.59 o 
   9  -6   1      240.65      222.37     39.51 o 
 -16  -5   1      510.44      516.94     74.41 o 
 -15  -5   1     1623.11     1742.48    126.30 o 
 -14  -5   1     3746.39     3977.84    217.90 o 
 -13  -5   1      713.27      716.24     54.30 o 
 -12  -5   1      704.56      663.94     71.93 o 
 -11  -5   1      893.23      887.19     54.26 o 
 -10  -5   1     1879.05     1865.34     81.51 o 
  -9  -5   1     7471.54     7579.95    186.46 o 
  -8  -5   1     4539.62     4632.62    119.86 o 
  -7  -5   1      816.99      756.57     53.27 o 
  -6  -5   1     2044.63     1979.36     49.17 o 
  -5  -5   1     2112.79     1965.62     51.04 o 
  -4  -5   1     1028.07     1098.23     34.78 o 
  -3  -5   1     5613.52     6317.71    132.60 o 
  -2  -5   1       64.14      139.45     23.09 o 
  -1  -5   1      319.97      270.57     20.19 o 
   0  -5   1     1691.12     1854.22     56.09 o 
   1  -5   1     4324.21     4308.65    137.36 o 
   2  -5   1    12996.36    13185.83    423.71 o 
   3  -5   1     4961.82     4333.61    271.27 o 
   4  -5   1      422.31      397.21     66.42 o 
   5  -5   1       42.63       43.05     21.14 o 
   6  -5   1     4304.65     4436.98    176.52 o 
   7  -5   1     5056.75     4888.05    343.89 o 
   8  -5   1     4587.03     4325.66    175.68 o 
   9  -5   1      188.02      192.12     35.42 o 
  10  -5   1       43.05       53.36     27.30 o 
 -16  -4   1        5.60       29.69     34.03 o 
 -15  -4   1      163.95      249.40     52.16 o 
 -14  -4   1      831.72      857.69     79.99 o 
 -13  -4   1     1166.83     1229.24    171.13 o 
 -12  -4   1      108.18       64.99     22.45 o 
 -11  -4   1      894.86     1000.16     55.79 o 
 -10  -4   1     1856.39     1844.48    113.86 o 
  -9  -4   1    15702.26    15974.07    693.13 o 
  -8  -4   1     8806.19     8877.05    279.74 o 
  -7  -4   1     5724.38     6035.37    147.55 o 
  -6  -4   1     2832.05     2977.80     78.86 o 
  -5  -4   1     5928.59     6244.42    151.23 o 
  -4  -4   1    11363.48    10975.30    256.06 o 
  -3  -4   1     3752.00     3936.50    151.64 o 
  -2  -4   1      189.66      170.37     17.92 o 
  -1  -4   1      236.85      289.01     14.27 o 
   0  -4   1     2091.93     2490.75     65.38 o 
   1  -4   1     5194.51     5750.93    158.27 o 
   2  -4   1     1246.56     1173.22     76.77 o 
   3  -4   1     1030.13     1294.58    133.31 o 
   4  -4   1      151.06      169.62     15.48 o 
   5  -4   1      192.78      236.78     39.85 o 
   6  -4   1     1052.20      986.25     60.68 o 
   7  -4   1     7647.65     7656.18    272.96 o 
   8  -4   1     4971.22     4640.69    180.08 o 
   9  -4   1      725.49      722.99    149.55 o 
  10  -4   1        2.97       19.24     27.06 o 
  11  -4   1     1387.92     1382.34    232.45 o 
 -16  -3   1      585.83      470.44     66.58 o 
 -15  -3   1      520.98      531.36     69.24 o 
 -14  -3   1      165.88      124.97     37.50 o 
 -13  -3   1      233.38      253.37     53.38 o 
 -12  -3   1        2.38       -7.51     17.90 o 
 -11  -3   1      293.74      290.85     32.96 o 
 -10  -3   1      374.38      331.18     50.79 o 
  -9  -3   1     3557.68     3560.91    182.35 o 
  -8  -3   1     4135.65     4147.33    201.09 o 
  -7  -3   1      444.85      429.47     27.96 o 
  -6  -3   1     5369.04     5232.13    167.76 o 
  -5  -3   1    12615.57    12529.85    793.36 o 
  -4  -3   1    30923.97    32021.71    609.48 o 
  -3  -3   1     1616.52     1798.31     73.05 o 
  -2  -3   1    17084.58    17028.24    400.58 o 
  -1  -3   1       35.61       45.13     10.74 o 
   0  -3   1     2839.66     3082.16    143.92 o 
   1  -3   1    27458.72    27752.95    797.12 o 
   2  -3   1     6501.15     7191.09    188.90 o 
   3  -3   1     5473.65     5346.42    189.29 o 
   4  -3   1      731.17      621.54     30.56 o 
   5  -3   1     2287.30     2252.04     61.21 o 
   6  -3   1      765.17      800.35     55.27 o 
   7  -3   1       97.49      114.73     23.31 o 
   8  -3   1      363.42      349.49     44.41 o 
   9  -3   1       35.01       24.26     22.13 o 
  10  -3   1        1.89        8.05     34.27 o 
  11  -3   1      303.70      292.24     53.10 o 
  12  -3   1     1393.49     1447.53    105.91 o 
 -15  -2   1     2249.66     2372.50    140.64 o 
 -14  -2   1     2835.29     2933.99    160.07 o 
 -13  -2   1       19.42       39.93     21.05 o 
 -12  -2   1      459.57      416.94     62.47 o 
 -11  -2   1      472.71      412.88     33.33 o 
 -10  -2   1     2121.35     2134.45    127.12 o 
  -9  -2   1      858.05      838.24     33.83 o 
  -8  -2   1       15.98       14.98      8.25 o 
  -7  -2   1      394.89      459.60     28.32 o 
  -6  -2   1       50.97        9.50     14.19 o 
  -5  -2   1        1.06       -1.05     11.65 o 
  -4  -2   1     5855.22     5807.53    253.60 o 
  -3  -2   1     1124.62     1206.46     71.57 o 
  -2  -2   1      177.82       81.11      8.58 o 
  -1  -2   1     1185.68     1232.91     86.08 o 
   0  -2   1     6430.85     7214.50    176.12 o 
   1  -2   1    26890.96    26531.89    760.79 o 
   2  -2   1    13099.34    13079.84    378.91 o 
   3  -2   1    28004.03    28203.88    745.80 o 
   4  -2   1       32.41       26.23     15.29 o 
   5  -2   1     2052.58     1937.94     76.88 o 
   6  -2   1    11520.62    11328.78    616.00 o 
   7  -2   1     3869.83     4037.72    259.17 o 
   8  -2   1     1770.70     1502.63    132.00 o 
   9  -2   1       16.70       -5.41     24.77 o 
  10  -2   1       24.55       32.55     36.54 o 
  11  -2   1       76.06       77.25     34.03 o 
  12  -2   1       14.80       21.91     18.17 o 
  13  -2   1       97.93      133.04     44.47 o 
 -15  -1   1      943.28     1160.73    145.76 o 
 -14  -1   1     1287.25     1291.36     73.60 o 
 -13  -1   1     1055.80     1078.25     64.64 o 
 -12  -1   1       18.57       13.32     15.26 o 
 -11  -1   1     2152.10     2317.12    139.62 o 
 -10  -1   1     5689.79     5631.54    164.47 o 
  -9  -1   1    11065.80    10724.82    245.33 o 
  -8  -1   1     3649.44     3767.05     93.71 o 
  -7  -1   1        8.35       -4.55      6.56 o 
  -6  -1   1     6532.12     6937.45    157.42 o 
  -5  -1   1     5885.44     6197.50    190.06 o 
  -4  -1   1     6457.32     6093.12    185.68 o 
  -3  -1   1     3109.53     2770.50    123.54 o 
  -2  -1   1     1852.03     1831.86     82.40 o 
  -1  -1   1      428.61      317.22     23.15 o 
   0  -1   1      160.85      141.89     14.96 o 
   1  -1   1    19930.38    18977.26    745.74 o 
   2  -1   1      102.49       64.28     11.99 o 
   3  -1   1     2338.77     2247.12    105.99 o 
   4  -1   1      166.58      205.87     37.19 o 
   5  -1   1     6819.11     7043.48    238.24 o 
   6  -1   1    13501.39    12458.53    666.95 o 
   7  -1   1    10349.69     9755.21    538.70 o 
   8  -1   1     8586.87     8441.62    480.48 o 
   9  -1   1      305.58      233.93     57.37 o 
  10  -1   1      346.54      343.42     49.77 o 
  11  -1   1     2132.19     2114.05    143.06 o 
  12  -1   1      985.15     1075.08     90.48 o 
  13  -1   1      849.34      901.84     54.10 o 
 -14   0   1       62.51       57.08     48.33 o 
 -13   0   1       11.68        1.36     29.26 o 
 -12   0   1      152.71      162.12     40.62 o 
 -11   0   1      926.58      942.86     69.33 o 
 -10   0   1     3339.57     3238.75    142.12 o 
  -9   0   1     6302.36     6377.21    239.27 o 
  -8   0   1     1802.60     1891.64     90.00 o 
  -7   0   1       55.36       94.00     46.89 o 
  -6   0   1     1863.95     1938.23    173.09 o 
  -4   0   1    22321.81    21262.79   1079.13 o 
  -3   0   1     5517.73     5307.25    279.93 o 
  -2   0   1       56.10       35.13     11.48 o 
   2   0   1    15012.49    15438.33    441.51 o 
   3   0   1      902.62      904.94     35.14 o 
   4   0   1     2014.81     2309.12    105.00 o 
   5   0   1      957.86      990.23     49.57 o 
   6   0   1     4900.44     4691.52    167.17 o 
   7   0   1     1174.25     1209.99     54.09 o 
   8   0   1     3267.43     2970.11    358.21 o 
   9   0   1       88.18       63.06     41.54 o 
  10   0   1      487.30      434.81     32.04 o 
  11   0   1     1296.32     1164.29     90.23 o 
  12   0   1     2564.73     2528.96     94.37 o 
  13   0   1     1864.37     1876.89     79.10 o 
  14   0   1      222.16      253.06     39.87 o 
 -14   1   1      708.60      679.03    116.81 o 
 -13   1   1      107.59      104.39     37.99 o 
 -12   1   1      167.97      159.97     60.87 o 
 -11   1   1       32.66       39.07     25.32 o 
 -10   1   1       51.92       27.15     21.88 o 
  -9   1   1      424.66      493.00     80.51 o 
  -8   1   1        1.57        2.25     20.86 o 
  -7   1   1      536.35      494.31     60.28 o 
  -6   1   1     3928.68     3773.91    225.60 o 
  -5   1   1     1544.53     1519.49    105.96 o 
  -4   1   1     4774.54     4685.60    258.72 o 
  -3   1   1     6188.56     6861.53    360.49 o 
  -2   1   1     1525.73     1442.47     61.02 o 
  -1   1   1     4472.86     4753.39    181.25 o 
   2   1   1    11392.64    12076.91    509.38 o 
   3   1   1      304.62      407.11     34.93 o 
   4   1   1     1017.12      882.13     36.12 o 
   5   1   1      310.43      256.53     19.44 o 
   6   1   1     2748.20     2632.60     67.42 o 
   7   1   1     6652.83     6267.35    202.37 o 
   8   1   1       72.21       61.93     11.20 o 
   9   1   1      414.76      305.85     22.50 o 
  10   1   1       50.16       59.88     24.97 o 
  11   1   1      361.45      376.62     42.56 o 
  12   1   1       16.68        1.13     15.60 o 
  13   1   1     1304.03     1358.23     64.51 o 
  14   1   1      340.09      312.09     80.05 o 
  15   1   1       50.45       38.19     32.93 o 
 -13   2   1      211.30      273.02     51.34 o 
 -12   2   1      447.44      420.20    125.58 o 
 -11   2   1     2457.63     2575.74    248.48 o 
 -10   2   1     4714.99     4555.69    295.29 o 
  -9   2   1     2305.27     2379.08    175.95 o 
  -8   2   1     1173.95     1155.98    107.55 o 
  -7   2   1     2324.35     2137.16    152.58 o 
  -6   2   1     1869.99     1917.86    135.27 o 
  -5   2   1      642.94      470.47     54.68 o 
  -4   2   1      112.17       93.75     23.81 o 
  -3   2   1     2759.44     2673.51    101.95 o 
  -2   2   1     2034.30     2240.82     85.22 o 
  -1   2   1      574.18      562.51     39.69 o 
   2   2   1    14979.72    15661.03    449.44 o 
   3   2   1     7216.51     6870.41    331.69 o 
   4   2   1       56.31       28.43     15.98 o 
   5   2   1     4135.41     3635.96    175.13 o 
   6   2   1    27441.35    27949.09    828.22 o 
   7   2   1     7653.48     7014.15    192.99 o 
   8   2   1      719.03      771.31     64.60 o 
   9   2   1       85.70       67.15     16.80 o 
  10   2   1      541.27      566.71     50.16 o 
  11   2   1     2411.21     2377.94    143.08 o 
  12   2   1      677.03      669.50     44.55 o 
  13   2   1        0.72       -6.72     15.95 o 
  14   2   1       21.00       14.80     20.25 o 
  15   2   1      159.77       98.90     45.89 o 
 -13   3   1        2.77      -25.12     29.94 o 
 -12   3   1       24.69       21.38     28.89 o 
 -11   3   1     1747.43     1830.26    164.81 o 
 -10   3   1     3783.48     3734.96    256.95 o 
  -9   3   1     5731.43     5942.42    363.68 o 
  -8   3   1     1511.79     1377.05    122.42 o 
  -7   3   1     1190.90     1064.29    102.12 o 
  -6   3   1     5160.13     4873.16    289.84 o 
  -5   3   1    12471.93    11809.09    628.63 o 
  -4   3   1    10602.50    10856.16    370.39 o 
  -1   3   1     1167.55     1121.23     78.56 o 
   1   3   1     4397.73     4585.05    210.61 o 
   2   3   1      230.72      262.01     25.93 o 
   3   3   1     2031.79     1840.75     49.70 o 
   4   3   1     2051.59     1929.84     51.56 o 
   5   3   1      291.26      469.41     41.22 o 
   6   3   1    10312.73     9776.19    431.09 o 
   7   3   1     6193.76     6550.49    303.36 o 
   8   3   1      406.17      494.02     58.53 o 
   9   3   1      399.38      376.90     56.64 o 
  10   3   1     2450.81     2378.43    110.58 o 
  11   3   1     2471.89     2644.25    111.15 o 
  12   3   1     7072.24     7372.62    218.58 o 
  13   3   1     1917.89     1843.48     78.47 o 
  14   3   1        1.51       -8.46     19.48 o 
  15   3   1      517.88      541.11     82.13 o 
 -12   4   1       47.54       19.84     32.52 o 
 -11   4   1        3.15      -20.72     29.42 o 
 -10   4   1        0.87      -10.03     32.99 o 
  -9   4   1      662.66      809.29    101.70 o 
  -8   4   1      368.55      164.17     53.00 o 
  -7   4   1      253.18      218.51     51.79 o 
  -6   4   1     3023.61     2900.34    195.82 o 
  -5   4   1     9062.28     8668.08    307.50 o 
  -4   4   1    10394.60    10557.03    366.25 o 
  -3   4   1    14945.37    16189.71    421.31 o 
  -2   4   1      622.18      599.77    111.06 o 
  -1   4   1     6184.32     6737.31    330.70 o 
   1   4   1      659.80      768.12     36.87 o 
   2   4   1     7327.08     7714.61    190.25 o 
   3   4   1      853.46      980.21     28.19 o 
   4   4   1        5.76       20.07      7.07 o 
   5   4   1     2333.04     2346.98     71.42 o 
   6   4   1      832.81      779.37     28.48 o 
   7   4   1       64.86       37.37     13.96 o 
   8   4   1      301.14      375.22     32.16 o 
   9   4   1       18.92       26.00     25.63 o 
  10   4   1        2.57      -12.97     29.15 o 
  11   4   1     2879.13     2825.52     97.97 o 
  12   4   1     1909.15     1818.54     74.86 o 
  13   4   1     2209.49     2166.06     99.33 o 
  14   4   1       23.46       14.69     21.98 o 
  15   4   1      669.60      842.24     64.80 o 
  16   4   1      936.74      956.36     88.79 o 
 -11   5   1     1504.46     1198.00    139.51 o 
 -10   5   1     1803.23     1757.00    163.79 o 
  -9   5   1     1089.35      944.91    112.46 o 
  -8   5   1       98.30       87.18     43.79 o 
  -7   5   1       13.06      -28.26     23.37 o 
  -6   5   1       37.95       -6.67     19.75 o 
  -5   5   1        2.38       15.58     14.78 o 
  -4   5   1      915.12      917.35     33.92 o 
  -3   5   1        9.81        6.33      7.99 o 
  -2   5   1     2934.52     2945.09     92.90 o 
  -1   5   1     7331.39     7232.93    255.71 o 
   1   5   1    17759.27    18267.64    499.44 o 
   2   5   1     8344.11     9005.27    258.05 o 
   3   5   1      226.82      247.26     51.89 o 
   4   5   1      106.69       69.98     10.26 o 
   5   5   1    32369.39    32637.63    705.25 o 
   6   5   1     4782.40     4483.62    113.88 o 
   7   5   1     7927.92     7881.02    190.75 o 
   8   5   1       25.46       33.24     10.40 o 
   9   5   1      203.39      213.19     18.22 o 
  10   5   1     1757.17     1701.83     77.36 o 
  11   5   1     1194.03     1043.47    112.69 o 
  12   5   1       11.12      -25.98     43.21 o 
  13   5   1       33.37       -4.79     28.01 o 
  14   5   1       23.40       21.62     36.94 o 
  15   5   1       63.71        5.80     24.72 o 
  16   5   1      640.63      635.94     79.98 o 
 -10   6   1     3024.62     2950.88    234.12 o 
  -9   6   1     1131.00     1040.71    123.74 o 
  -8   6   1      147.75      214.93     61.11 o 
  -7   6   1     1794.32     1655.72     81.79 o 
  -6   6   1     2851.63     2673.34    294.81 o 
  -5   6   1     4799.92     4831.60    148.73 o 
  -4   6   1     2502.58     2580.63     89.92 o 
  -3   6   1      727.54      824.42     52.44 o 
  -2   6   1      101.62      116.07     20.03 o 
  -1   6   1       13.52        6.95     10.69 o 
   0   6   1        5.61       23.01     14.27 o 
   1   6   1      850.94      804.44     47.52 o 
   2   6   1      958.55     1038.96     43.33 o 
   3   6   1       11.31        7.24      8.99 o 
   4   6   1     8674.65     8302.14    179.98 o 
   5   6   1      210.35      191.19     15.16 o 
   6   6   1    10004.03     9714.44    228.13 o 
   7   6   1     8232.71     8272.47    168.58 o 
   8   6   1      113.43       77.65     14.18 o 
   9   6   1      558.92      591.09     29.48 o 
  10   6   1    11994.38    11803.67    412.55 o 
  11   6   1     2639.23     2492.44    104.92 o 
  12   6   1     4685.97     4674.13    172.70 o 
  13   6   1      277.83      264.00     47.95 o 
  14   6   1        1.77      -12.49     54.74 o 
  15   6   1      177.65      156.35     36.80 o 
  16   6   1      156.72      102.86     43.70 o 
  -9   7   1     1245.47     1204.68     77.62 o 
  -8   7   1       36.48       20.84     22.68 o 
  -7   7   1      772.37      707.21     56.78 o 
  -6   7   1     5356.05     5103.57    215.61 o 
  -5   7   1     6970.80     6662.35    200.89 o 
  -4   7   1     4452.68     4283.37    139.46 o 
  -3   7   1     2241.28     2114.10     81.25 o 
  -2   7   1     2288.55     2142.96    104.50 o 
  -1   7   1     1482.05     1522.05    122.79 o 
   0   7   1     6192.91     6812.99    180.93 o 
   1   7   1     3745.28     3934.93    109.83 o 
   2   7   1     2659.41     2679.60     95.95 o 
   3   7   1       18.55        5.99     13.26 o 
   4   7   1       42.02       72.52     10.77 o 
   5   7   1       88.40      108.59     31.41 o 
   6   7   1      232.39      222.31     16.82 o 
   7   7   1      814.70      759.59     45.59 o 
   8   7   1        0.39      -22.38     11.19 o 
   9   7   1     1096.34     1051.14     42.76 o 
  10   7   1      910.94      950.32     40.93 o 
  11   7   1     4338.37     4216.34    143.28 o 
  12   7   1     4682.07     4571.64    170.48 o 
  13   7   1      835.20      800.96     61.43 o 
  14   7   1        0.35       18.56     23.56 o 
  15   7   1     1822.77     1914.13     99.99 o 
  16   7   1      835.71      680.52     88.33 o 
  -8   8   1      160.39      111.20     35.24 o 
  -7   8   1        6.05       24.17     24.74 o 
  -6   8   1      107.40      123.78     53.48 o 
  -5   8   1     1629.45     1508.66     74.08 o 
  -4   8   1      571.06      711.56     52.27 o 
  -3   8   1     1148.26     1138.49    126.04 o 
  -2   8   1      941.35      971.46     53.64 o 
  -1   8   1     4148.84     4110.07    263.53 o 
   0   8   1     7664.75     7956.77    289.44 o 
   1   8   1     5229.72     5063.12    165.41 o 
   2   8   1     2935.97     3057.32     95.32 o 
   3   8   1      926.93      958.74     48.32 o 
   4   8   1     1345.81     1349.31     43.62 o 
   5   8   1    19439.05    19746.49    355.37 o 
   6   8   1     5271.37     5007.90    249.20 o 
   7   8   1      534.02      559.88     26.19 o 
   8   8   1      403.15      465.61     31.72 o 
   9   8   1      229.54      237.10     23.23 o 
  10   8   1      422.15      367.88     28.58 o 
  11   8   1       36.75       48.39     16.35 o 
  12   8   1      643.20      610.65     38.51 o 
  13   8   1        5.67      -32.23     25.13 o 
  14   8   1        0.67       -3.17     22.94 o 
  15   8   1      184.90      171.34     37.54 o 
  16   8   1      702.06      731.85     94.57 o 
  -7   9   1      475.91      485.92     59.45 o 
  -6   9   1      343.00      329.49     98.49 o 
  -5   9   1      880.73      887.01     60.17 o 
  -4   9   1        2.25        4.07     16.65 o 
  -3   9   1       70.31       62.76     22.25 o 
  -2   9   1       71.32       46.64     19.30 o 
  -1   9   1       49.53       52.54     19.09 o 
   0   9   1     1845.31     2076.08     89.98 o 
   1   9   1      445.21      589.81     93.10 o 
   2   9   1     1919.25     1966.76     76.36 o 
   3   9   1      748.45      852.91     49.69 o 
   4   9   1     6363.33     6490.41    143.17 o 
   5   9   1    10216.24    10131.70    212.99 o 
   6   9   1     8050.70     8226.40    399.04 o 
   7   9   1     2584.65     2508.61    105.32 o 
   8   9   1      297.39      312.89     24.44 o 
   9   9   1       86.46       83.33     17.62 o 
  10   9   1     3648.01     3785.68    110.23 o 
  11   9   1     1415.73     1535.33     75.28 o 
  12   9   1     1188.11     1287.87     66.96 o 
  13   9   1       54.36       36.47     19.03 o 
  14   9   1        3.68        9.56     27.66 o 
  15   9   1       58.93       68.63     45.75 o 
  16   9   1       73.29       60.35     45.01 o 
  -5  10   1     2125.96     2038.79     95.77 o 
  -4  10   1      653.89      620.84     70.68 o 
  -3  10   1       89.30       97.30     26.49 o 
  -2  10   1     2720.83     2537.27    104.78 o 
  -1  10   1     1473.64     1262.93    149.84 o 
   0  10   1     1710.85     1696.72    149.80 o 
   1  10   1      315.01      296.65     65.68 o 
   2  10   1      758.48      820.15     71.53 o 
   3  10   1       26.60       14.84     31.48 o 
   4  10   1      132.77      152.60     34.96 o 
   5  10   1      665.19      662.79     33.89 o 
   6  10   1     1300.04     1213.08     82.21 o 
   7  10   1     1330.85     1322.00     53.59 o 
   8  10   1      136.87      128.33     22.69 o 
   9  10   1      438.80      430.45     29.47 o 
  10  10   1     3624.56     3592.51     89.80 o 
  11  10   1     3770.70     3669.75    110.56 o 
  12  10   1     1842.44     1646.83     64.66 o 
  13  10   1       17.79       33.49     18.19 o 
  14  10   1      101.78      143.68     25.54 o 
  15  10   1     1307.99     1493.05    131.60 o 
  16  10   1      464.42      467.30     83.57 o 
  -4  11   1      578.43      588.09     57.35 o 
  -3  11   1        3.48        0.52     18.89 o 
  -2  11   1      697.36      692.32     59.32 o 
  -1  11   1     3561.36     3293.26    184.77 o 
   0  11   1     5377.64     5434.00    183.99 o 
   1  11   1     3949.74     4011.08    145.51 o 
   2  11   1      888.13      928.00     51.73 o 
   3  11   1     1165.31     1193.29     64.64 o 
   4  11   1     3910.11     3984.04    128.79 o 
   5  11   1      716.99      777.50     53.33 o 
   6  11   1      159.54      171.85     25.44 o 
   7  11   1      176.76      156.43     21.88 o 
   8  11   1      138.07      164.16     24.60 o 
   9  11   1       25.93       33.87     18.05 o 
  10  11   1      524.54      565.12     75.71 o 
  11  11   1      356.51      294.79     48.23 o 
  12  11   1     1294.16     1176.20     54.25 o 
  13  11   1        9.69      -12.10     17.13 o 
  14  11   1       56.09       56.93     20.86 o 
  15  11   1      837.68      831.79     60.28 o 
  16  11   1      909.95      947.46    162.44 o 
  -2  12   1      607.38      688.78     63.57 o 
  -1  12   1      177.64      160.19     38.20 o 
   0  12   1     2462.70     2583.87    113.11 o 
   1  12   1      764.42      769.92     65.10 o 
   2  12   1      222.58      291.60     41.89 o 
   3  12   1     1227.40     1208.44     70.23 o 
   4  12   1     4506.45     4316.40    141.60 o 
   5  12   1     3157.54     3311.50    117.76 o 
   6  12   1     2731.25     2775.74    105.73 o 
   7  12   1      652.88      579.05     37.63 o 
   8  12   1       35.50       23.06     18.14 o 
   9  12   1      433.04      458.75     44.88 o 
  10  12   1      693.80      708.07     41.76 o 
  11  12   1      593.76      578.97     39.16 o 
  12  12   1      212.63      155.78     29.56 o 
  13  12   1        6.19        4.83     20.08 o 
  14  12   1      256.82      257.62     32.45 o 
  15  12   1      166.85      207.58     41.99 o 
   0  13   1      141.99      172.83     37.12 o 
   1  13   1        2.02       20.40     22.93 o 
   2  13   1      130.76      118.75     32.00 o 
   3  13   1      495.24      465.76     44.82 o 
   4  13   1      215.82      233.69     40.19 o 
   5  13   1     2806.22     2792.32    111.25 o 
   6  13   1      824.59      958.16    156.19 o 
   7  13   1      713.82      651.76     68.59 o 
   8  13   1      245.36      266.14     29.59 o 
   9  13   1     1724.06     1679.42     66.46 o 
  10  13   1     1955.78     1913.96     72.86 o 
  11  13   1     1989.29     1979.25     74.10 o 
  12  13   1      422.00      336.90     39.53 o 
  13  13   1       15.69        9.45     27.36 o 
  14  13   1      221.95      181.88     43.75 o 
   2  14   1       27.74       63.07     29.87 o 
   3  14   1      144.14      161.48     33.64 o 
   4  14   1      494.57      544.56     50.15 o 
   5  14   1      420.36      451.54     54.05 o 
   6  14   1        5.14       -0.30     27.02 o 
   7  14   1      118.71      118.56     40.15 o 
   8  14   1      152.38      168.55     44.26 o 
   9  14   1       21.92        3.79     19.50 o 
  10  14   1     1081.26      986.38     60.87 o 
  11  14   1      339.65      309.96     50.58 o 
  12  14   1      575.87      603.99     42.85 o 
  13  14   1       80.09       94.19     31.39 o 
   5  15   1      561.95      520.32     51.53 o 
   6  15   1      853.24      777.27    160.28 o 
   7  15   1        3.83        9.98     30.54 o 
   8  15   1       50.08       23.46     32.03 o 
   9  15   1      158.34      178.01     46.61 o 
  10  15   1      362.80      417.24     38.33 o 
  11  15   1       48.47        4.17     22.27 o 
 -12 -13   2     1420.81     1257.68     90.64 o 
 -11 -13   2      476.96      530.17     48.31 o 
 -10 -13   2      267.60      316.31     44.53 o 
  -9 -13   2        5.61       13.49     19.19 o 
  -8 -13   2     1339.95     1334.91     88.20 o 
  -7 -13   2     2382.88     2287.35    118.96 o 
  -6 -13   2     2404.58     2383.00    122.87 o 
  -5 -13   2      645.35      713.17     75.07 o 
  -4 -13   2      195.01      161.56     33.89 o 
  -3 -13   2      336.50      337.83     44.64 o 
 -14 -12   2       57.76       62.08     35.41 o 
 -13 -12   2      211.63      274.06     51.12 o 
 -12 -12   2       31.94       35.59     29.21 o 
 -11 -12   2      190.28      189.10     31.59 o 
 -10 -12   2       77.06       69.98     27.14 o 
  -9 -12   2       90.60       81.28     39.15 o 
  -8 -12   2       39.65       68.72     33.17 o 
  -7 -12   2     2442.07     2623.68    340.62 o 
  -6 -12   2      979.03     1040.42    163.66 o 
  -5 -12   2     1091.24     1146.74     71.24 o 
  -4 -12   2        7.75       38.87     28.13 o 
  -3 -12   2     1112.94     1202.27     67.25 o 
  -2 -12   2     1120.85     1119.16     67.07 o 
  -1 -12   2     3396.35     3305.08    140.81 o 
 -15 -11   2       11.30        3.43     24.81 o 
 -14 -11   2      308.48      241.56     38.72 o 
 -13 -11   2     1793.68     1747.22    106.60 o 
 -12 -11   2     1812.98     1623.81    101.58 o 
 -11 -11   2     1859.17     1887.20    108.74 o 
 -10 -11   2      107.58       91.95     21.06 o 
  -9 -11   2      606.67      509.29     38.32 o 
  -8 -11   2      602.33      565.99     41.09 o 
  -7 -11   2      136.06      162.94     25.32 o 
  -6 -11   2        2.23       -0.71     15.89 o 
  -5 -11   2      437.61      365.52     59.01 o 
  -4 -11   2        1.21       10.61     25.27 o 
  -3 -11   2       32.91        8.58     18.39 o 
  -2 -11   2     1926.20     1932.40     81.33 o 
  -1 -11   2      675.90      644.82     60.62 o 
   0 -11   2     1123.25     1100.54     77.73 o 
   1 -11   2        3.39        9.38     20.99 o 
   2 -11   2      584.74      707.04     68.80 o 
 -15 -10   2        7.62        7.55     27.67 o 
 -14 -10   2      564.44      506.17     53.86 o 
 -13 -10   2     1347.22     1521.56     78.21 o 
 -12 -10   2     2271.52     2261.46     97.12 o 
 -11 -10   2     1403.70     1484.04     74.10 o 
 -10 -10   2       63.99       93.70     21.13 o 
  -9 -10   2      223.50      165.50     23.52 o 
  -8 -10   2     5687.31     5834.31    189.44 o 
  -7 -10   2     4278.81     4593.97    126.27 o 
  -6 -10   2     3883.47     3814.67    100.57 o 
  -5 -10   2        3.91        4.76     14.69 o 
  -4 -10   2       82.84       75.60     27.09 o 
  -3 -10   2      194.04      256.81     37.82 o 
  -2 -10   2     1494.61     1630.57     71.32 o 
  -1 -10   2      186.10      216.93     32.61 o 
   0 -10   2      127.58      111.45     28.88 o 
   1 -10   2        0.77        4.84     18.16 o 
   2 -10   2       27.11       29.08     21.80 o 
   3 -10   2      589.50      556.59     58.45 o 
 -16  -9   2       48.01       46.92     50.51 o 
 -15  -9   2        2.35       13.40     40.65 o 
 -14  -9   2        6.15      -20.98     21.26 o 
 -13  -9   2       11.59        3.87     20.57 o 
 -12  -9   2      235.71      275.75     34.91 o 
 -11  -9   2      615.25      625.60     56.68 o 
 -10  -9   2       35.48       37.65     13.93 o 
  -9  -9   2      526.53      511.29     30.58 o 
  -8  -9   2     1457.77     1446.63     55.16 o 
  -7  -9   2     3107.34     3158.22    182.04 o 
  -6  -9   2     2512.35     2611.87    132.93 o 
  -5  -9   2     2072.11     2243.64     97.27 o 
  -4  -9   2      229.29      212.42     33.96 o 
  -3  -9   2     8217.21     8332.09    226.10 o 
  -2  -9   2     2283.59     2405.36     85.02 o 
  -1  -9   2    10422.70    10590.13    253.52 o 
   0  -9   2      236.43      229.08     35.24 o 
   1  -9   2       53.10       36.73     21.89 o 
   2  -9   2      313.45      355.18     44.25 o 
   3  -9   2      717.49      744.87     63.32 o 
   4  -9   2        3.97      -10.71     24.23 o 
   5  -9   2        3.00        4.41     28.38 o 
 -16  -8   2      538.11      517.93     85.60 o 
 -15  -8   2       82.52       81.77     47.71 o 
 -14  -8   2      617.16      587.27     86.79 o 
 -13  -8   2     4207.25     4376.69    152.00 o 
 -12  -8   2     1137.23     1179.12     61.19 o 
 -11  -8   2      167.47      193.27     22.80 o 
 -10  -8   2      159.46      153.24     21.03 o 
  -9  -8   2     1149.20     1171.18     40.54 o 
  -8  -8   2      226.49      225.68     21.41 o 
  -7  -8   2      102.09      154.55     31.33 o 
  -6  -8   2      707.87      753.25     44.23 o 
  -5  -8   2        0.32        4.36     15.20 o 
  -4  -8   2     2001.09     2041.87     61.66 o 
  -3  -8   2     2381.85     2573.80     93.86 o 
  -2  -8   2     5889.40     6163.01    173.09 o 
  -1  -8   2     2225.68     2339.40     90.26 o 
   0  -8   2     2807.67     2813.51    110.37 o 
   1  -8   2       13.01       19.72     17.34 o 
   2  -8   2     6864.97     6904.21    255.91 o 
   3  -8   2     2754.32     2616.47    148.98 o 
   4  -8   2     4486.65     4353.25    192.32 o 
   5  -8   2      267.36      324.16     53.21 o 
   6  -8   2      130.15      104.34     36.34 o 
 -16  -7   2      265.41      300.02     66.87 o 
 -15  -7   2       11.51       19.90     39.48 o 
 -14  -7   2      632.78      587.44     81.38 o 
 -13  -7   2     4423.97     4420.48    244.95 o 
 -12  -7   2     3241.57     3387.91    120.47 o 
 -11  -7   2      373.73      400.87     30.11 o 
 -10  -7   2      114.74      107.88     17.36 o 
  -9  -7   2      569.90      531.10     31.66 o 
  -8  -7   2     9106.37     9123.10    188.76 o 
  -7  -7   2     3365.60     3423.92     83.09 o 
  -6  -7   2     2858.53     2880.41    149.39 o 
  -5  -7   2      446.12      434.10     50.54 o 
  -4  -7   2       10.65       10.31     11.17 o 
  -3  -7   2        1.50       -5.01     11.96 o 
  -2  -7   2      261.29      304.25     33.44 o 
  -1  -7   2      178.40      216.06     25.66 o 
   0  -7   2      678.69      632.01     41.04 o 
   1  -7   2       20.18       15.09     17.32 o 
   2  -7   2     2599.48     2440.53     98.50 o 
   3  -7   2     5733.21     5266.13    172.27 o 
   4  -7   2     3401.78     3282.28    122.11 o 
   5  -7   2     2846.89     2808.29    136.91 o 
   6  -7   2       36.29       26.72     24.81 o 
   7  -7   2      491.95      489.94    150.66 o 
   8  -7   2     1473.47     1463.03    115.72 o 
 -16  -6   2       33.12        1.69     39.68 o 
 -15  -6   2       18.21       10.91     38.64 o 
 -14  -6   2       50.93       66.09     41.40 o 
 -13  -6   2     1185.49     1231.48    102.98 o 
 -12  -6   2       19.04       28.33     34.01 o 
 -11  -6   2     1384.67     1440.97     89.55 o 
 -10  -6   2      201.84      219.81     24.26 o 
  -9  -6   2      799.98      809.39     35.62 o 
  -8  -6   2    11091.06    11108.63    267.28 o 
  -7  -6   2    10208.53    10202.64    207.45 o 
  -6  -6   2     3103.23     2890.05     65.38 o 
  -5  -6   2        0.62        1.47     10.70 o 
  -4  -6   2     2092.06     2126.53     52.61 o 
  -3  -6   2    15105.76    16316.99    324.16 o 
  -2  -6   2     7140.32     7500.29    141.13 o 
  -1  -6   2     8253.44     8617.95    186.44 o 
   0  -6   2      108.47      171.14     29.80 o 
   1  -6   2      401.87      470.05     40.63 o 
   2  -6   2       75.00      105.48     23.04 o 
   3  -6   2       86.28      151.06     26.00 o 
   4  -6   2      256.70      242.81     31.15 o 
   5  -6   2       49.22       35.51     23.38 o 
   6  -6   2      411.71      443.17     62.73 o 
   7  -6   2      339.86      329.37     47.22 o 
   8  -6   2     1491.56     1494.33    104.30 o 
   9  -6   2      939.82     1048.75     97.64 o 
 -16  -5   2      105.35       70.18     43.35 o 
 -15  -5   2      810.11      885.05     90.81 o 
 -14  -5   2     1191.42     1350.29    110.13 o 
 -13  -5   2     1540.47     1624.02    117.17 o 
 -12  -5   2        1.39      -26.50     26.79 o 
 -11  -5   2        7.46       -4.14     16.28 o 
 -10  -5   2        0.09        1.25     14.96 o 
  -9  -5   2       27.97       13.70     10.38 o 
  -8  -5   2     2003.79     1997.99     69.40 o 
  -7  -5   2      322.67      357.86     31.14 o 
  -6  -5   2     3178.54     3200.11     73.35 o 
  -5  -5   2      150.76      240.17     15.83 o 
  -4  -5   2      541.01      510.54     21.72 o 
  -3  -5   2    17168.92    17010.86    305.04 o 
  -2  -5   2    21509.13    22699.13    441.23 o 
  -1  -5   2    14230.14    15172.64    310.12 o 
   0  -5   2      165.90      181.75     30.59 o 
   1  -5   2     1225.38     1327.31     48.49 o 
   2  -5   2     5915.06     6150.63    234.36 o 
   3  -5   2     5082.37     4794.03    175.15 o 
   4  -5   2     5718.24     5930.09    186.51 o 
   5  -5   2       45.78       45.90     49.91 o 
   6  -5   2      135.76      153.25     58.65 o 
   7  -5   2      423.66      449.52     50.88 o 
   8  -5   2      187.50      176.34     36.06 o 
   9  -5   2      169.00      180.15     37.77 o 
  10  -5   2       27.56       41.86     41.15 o 
 -16  -4   2      107.39       71.63     40.69 o 
 -15  -4   2      577.80      568.42     73.96 o 
 -14  -4   2     3090.74     3287.19    187.34 o 
 -13  -4   2     3778.81     4277.69    224.56 o 
 -12  -4   2     2309.32     2446.10    101.87 o 
 -11  -4   2      572.09      615.38     43.45 o 
 -10  -4   2     1867.55     1909.55    112.50 o 
  -9  -4   2     1451.70     1436.32     64.49 o 
  -8  -4   2     7594.92     7481.47    181.35 o 
  -7  -4   2     1895.40     1908.95     55.79 o 
  -6  -4   2      861.58      783.39     29.63 o 
  -5  -4   2        4.52       -0.17      6.43 o 
  -4  -4   2        2.78       13.58      7.16 o 
  -3  -4   2     1018.34     1194.93     73.37 o 
  -2  -4   2     1686.92     1993.89     97.14 o 
  -1  -4   2    11328.49    11838.98    242.29 o 
   0  -4   2     1400.27     1532.96     49.38 o 
   1  -4   2     4281.59     4345.54    108.73 o 
   2  -4   2     6310.59     6095.10    246.48 o 
   3  -4   2     7821.10     7606.35    434.40 o 
   4  -4   2     6886.74     6466.05    225.79 o 
   5  -4   2     1433.71     1388.96    139.38 o 
   6  -4   2      824.52      799.62     44.05 o 
   7  -4   2     2665.02     2490.46    223.92 o 
   8  -4   2     3618.94     3549.19    151.25 o 
   9  -4   2     3724.52     3858.54    205.42 o 
  10  -4   2      206.65      165.01     32.47 o 
  11  -4   2        4.80      -12.82     22.32 o 
 -16  -3   2      119.60       77.96     41.17 o 
 -15  -3   2       79.16       76.91     38.39 o 
 -14  -3   2      273.42      293.73     49.83 o 
 -13  -3   2     2407.39     2322.74    138.08 o 
 -12  -3   2      274.44      300.23     35.43 o 
 -11  -3   2      718.65      626.77     44.34 o 
 -10  -3   2      846.18      916.59     71.25 o 
  -9  -3   2     4544.72     4691.96    224.16 o 
  -8  -3   2     8646.27     8563.52    379.48 o 
  -7  -3   2    10041.87     9311.82    288.35 o 
  -6  -3   2     2028.66     1875.73     52.37 o 
  -5  -3   2      634.95      591.23     22.99 o 
  -4  -3   2     3079.54     2744.18     83.72 o 
  -3  -3   2     8206.94     8159.71    275.36 o 
  -2  -3   2     3401.50     3242.67     86.63 o 
  -1  -3   2      951.05      989.94     59.97 o 
   0  -3   2     1140.31     1205.62     36.86 o 
   1  -3   2     3303.23     3587.52     90.27 o 
   2  -3   2     3369.66     3560.76    140.42 o 
   3  -3   2      152.72      242.14     47.29 o 
   4  -3   2     4049.73     3765.81    111.99 o 
   5  -3   2      323.78      295.34     51.86 o 
   6  -3   2      104.24       79.63     16.95 o 
   7  -3   2     1261.28     1293.82     71.99 o 
   8  -3   2     7732.50     7726.35    280.64 o 
   9  -3   2     3953.24     3712.49    260.70 o 
  10  -3   2     1729.35     1684.62    221.85 o 
  11  -3   2       11.49       14.45     18.84 o 
  12  -3   2      639.19      508.61     82.63 o 
 -15  -2   2      391.86      401.85     58.82 o 
 -14  -2   2      494.87      497.80     62.87 o 
 -13  -2   2      119.22      155.63     35.19 o 
 -12  -2   2      259.93      238.98     31.43 o 
 -11  -2   2        6.74        1.63     28.19 o 
 -10  -2   2      444.38      473.94     36.22 o 
  -9  -2   2      137.41      168.36     22.18 o 
  -8  -2   2    11023.58    10474.44    322.41 o 
  -7  -2   2    10484.46    10773.15    466.69 o 
  -6  -2   2     2395.37     2051.24    102.36 o 
  -5  -2   2      887.24     1074.92     58.26 o 
  -4  -2   2    12542.65    12914.25    352.00 o 
  -3  -2   2    29129.06    28048.50    531.76 o 
  -2  -2   2    61289.51    58782.30   1575.14 o 
  -1  -2   2     1240.50     1342.30    148.14 o 
   0  -2   2     2801.12     2705.85     53.77 o 
   1  -2   2     9550.31     9555.10    285.51 o 
   2  -2   2    16221.21    16558.46    485.52 o 
   3  -2   2     7450.57     7069.17    244.17 o 
   4  -2   2     2579.68     2629.68     81.67 o 
   5  -2   2        7.62       -0.17      7.88 o 
   6  -2   2     1636.95     1727.20     52.87 o 
   7  -2   2     1684.88     1516.94     60.17 o 
   8  -2   2        0.79       -3.92     15.83 o 
   9  -2   2     1842.98     1855.14     89.83 o 
  10  -2   2        6.63        1.19     17.61 o 
  11  -2   2       19.67       23.14     18.45 o 
  12  -2   2      383.17      366.29     38.48 o 
 -15  -1   2     1413.18     1562.41    103.38 o 
 -14  -1   2     3275.44     3562.19    183.04 o 
 -13  -1   2     1617.04     1677.84    100.49 o 
 -12  -1   2      816.60      896.43     51.82 o 
 -11  -1   2      164.08      160.60     28.12 o 
 -10  -1   2      249.48      298.70     52.88 o 
  -9  -1   2     1635.50     1826.85     59.22 o 
  -8  -1   2      189.18      129.34     14.48 o 
  -7  -1   2      691.76      733.33     29.65 o 
  -6  -1   2     1815.64     1634.19     59.97 o 
  -5  -1   2     1559.07     1785.89     62.48 o 
  -4  -1   2        2.88       19.95      9.72 o 
  -3  -1   2     9524.25    10838.06    452.98 o 
  -2  -1   2     8352.04     8362.36    192.32 o 
  -1  -1   2    21226.94    20091.92    431.22 o 
   0  -1   2       52.87       44.95      8.72 o 
   1  -1   2     1268.02     1284.07     71.80 o 
   2  -1   2     5535.23     5401.59    230.15 o 
   3  -1   2    16450.18    15056.32   1028.51 o 
   4  -1   2    10877.49    10666.16    278.99 o 
   5  -1   2     1505.23     1683.37    126.33 o 
   6  -1   2     4198.66     4098.81    101.59 o 
   7  -1   2     6906.27     6622.01    156.39 o 
   8  -1   2     1335.70     1302.09     82.16 o 
   9  -1   2     1279.95     1418.19     61.97 o 
  10  -1   2       47.89       46.66     25.18 o 
  11  -1   2       24.68       26.79     21.65 o 
  12  -1   2        9.11        6.22     17.24 o 
  13  -1   2        2.96        3.75     19.26 o 
 -14   0   2     1523.22     1644.07    161.96 o 
 -13   0   2     2174.32     2342.20    193.68 o 
 -12   0   2      979.10     1083.12     76.17 o 
 -11   0   2      196.83      291.05     42.85 o 
 -10   0   2     1822.68     1947.62    233.48 o 
  -9   0   2    11395.96    10908.63    684.96 o 
  -8   0   2     7555.07     7060.55    251.75 o 
  -7   0   2    10763.65    11074.64    376.68 o 
  -6   0   2      124.38      198.52     47.32 o 
  -4   0   2     8585.74     9038.03    269.63 o 
  -3   0   2     1591.37     1617.23     53.19 o 
  -1   0   2      205.37      211.68     10.38 o 
   0   0   2     2440.62     2566.45     99.06 o 
   1   0   2     2803.03     2893.19    134.35 o 
   2   0   2     9772.60     9918.98    402.60 o 
   3   0   2      156.43      242.90     29.53 o 
   4   0   2     6955.30     6041.71    897.11 o 
   5   0   2        1.56       16.43      8.16 o 
   6   0   2     1898.21     1868.92     53.19 o 
   7   0   2    13486.13    12924.99    258.16 o 
   8   0   2    13776.73    13219.69    302.42 o 
   9   0   2     3662.36     3607.29    169.17 o 
  10   0   2     1164.76     1167.06     54.67 o 
  11   0   2      747.18      677.19     68.58 o 
  12   0   2     1067.78     1074.31     58.31 o 
  13   0   2     1036.34     1019.13    113.03 o 
  14   0   2      339.16      296.38     36.99 o 
 -14   1   2        8.99       21.42     44.68 o 
 -13   1   2       21.10       27.39     42.24 o 
 -12   1   2       71.36      170.25     38.07 o 
 -11   1   2      189.67      198.05     37.27 o 
 -10   1   2      865.13      775.34     59.61 o 
  -9   1   2     4903.89     4785.88    188.82 o 
  -8   1   2    10229.79    10038.31    548.20 o 
  -7   1   2     3042.32     3062.42    193.95 o 
  -6   1   2        4.69        6.75     15.57 o 
  -5   1   2      810.46      101.38     24.61 o 
  -4   1   2    19433.74    17549.79    894.31 o 
  -3   1   2    14631.65    14654.68    473.39 o 
  -1   1   2      602.29      719.87     35.59 o 
   0   1   2      619.69      686.81     49.46 o 
   1   1   2     2982.78     2923.62    101.26 o 
   2   1   2    10931.44    11406.65    583.13 o 
   3   1   2       57.83       38.68     15.41 o 
   4   1   2       19.87       41.67     19.73 o 
   5   1   2       99.21      103.70     13.01 o 
   6   1   2      121.03       56.28     13.48 o 
   7   1   2     5898.34     5849.67    214.98 o 
   8   1   2     2555.39     2548.18    121.82 o 
   9   1   2     4138.88     4084.97    146.78 o 
  10   1   2      498.32      587.01     74.79 o 
  11   1   2      192.42      165.32     24.69 o 
  12   1   2     2041.78     1980.20     81.94 o 
  13   1   2     2537.29     2600.56    101.14 o 
  14   1   2     1183.33     1192.18     64.76 o 
 -13   2   2      498.48      474.13     93.17 o 
 -12   2   2      489.33      595.35     66.02 o 
 -11   2   2      267.24      311.11     69.89 o 
 -10   2   2      421.17      329.23     66.47 o 
  -9   2   2      133.05      212.87     50.69 o 
  -8   2   2        3.97        1.61     21.34 o 
  -7   2   2      446.07      455.33     63.08 o 
  -6   2   2       29.11        8.90     16.15 o 
  -5   2   2     3013.86     2898.23    175.54 o 
  -4   2   2     8977.02     9137.45    307.16 o 
  -3   2   2    22559.68    23100.83    745.55 o 
  -2   2   2    16611.93    16846.88    542.19 o 
  -1   2   2     6899.09     7267.45    187.32 o 
   0   2   2     1947.07     2176.47    101.32 o 
   1   2   2    18828.89    19270.47    389.06 o 
   2   2   2    29354.07    28600.59    661.14 o 
   3   2   2    38203.20    36822.82    905.25 o 
   4   2   2       52.27       48.03     12.86 o 
   5   2   2       30.29       27.19     18.50 o 
   6   2   2     1840.70     1510.74     95.29 o 
   7   2   2      509.51      370.17     34.40 o 
   8   2   2      892.03      817.12     37.49 o 
   9   2   2      345.87      349.73     49.60 o 
  10   2   2       25.94       32.34     15.67 o 
  11   2   2       14.11       -2.39     14.13 o 
  12   2   2       66.40       49.04     19.30 o 
  13   2   2      377.50      462.12     75.48 o 
  14   2   2      966.47     1009.75     67.87 o 
  15   2   2      203.91      217.34     34.95 o 
 -13   3   2     1732.75     2112.88    187.30 o 
 -12   3   2      445.74      534.66    101.35 o 
 -11   3   2      823.89      806.17    113.06 o 
 -10   3   2     2895.64     2439.79    186.95 o 
  -9   3   2     6972.62     6620.75    391.30 o 
  -8   3   2       24.18      -20.83     16.36 o 
  -7   3   2     3404.53     3486.50    221.76 o 
  -6   3   2     2719.40     2376.05    159.59 o 
  -5   3   2        7.29       36.19     13.17 o 
  -4   3   2      449.07      511.19     46.90 o 
  -2   3   2     1258.66     1375.26     58.12 o 
  -1   3   2     2298.86     2055.11    111.67 o 
   0   3   2      666.39      730.32     46.11 o 
   1   3   2       53.92       97.00      7.64 o 
   2   3   2    24949.21    26054.13    547.82 o 
   3   3   2    18919.52    19251.44    349.42 o 
   4   3   2     5963.56     5818.26    153.46 o 
   5   3   2      473.79      455.67     38.80 o 
   6   3   2     5212.30     4785.48    161.55 o 
   8   3   2    12731.79    13122.43    586.10 o 
   9   3   2      286.65      320.18     56.05 o 
  10   3   2      405.00      405.96     38.24 o 
  11   3   2     2157.50     2314.67    153.76 o 
  12   3   2     1187.20     1192.16     59.90 o 
  13   3   2      777.68      812.65     84.51 o 
  14   3   2        0.80      -26.36     17.97 o 
  15   3   2       43.50       52.54     24.12 o 
 -12   4   2      187.68      227.15     68.23 o 
 -11   4   2      151.41      142.39     54.13 o 
 -10   4   2     1138.23     1098.22    118.15 o 
  -9   4   2     2751.76     2448.28    186.15 o 
  -8   4   2     9777.68     9387.38    528.71 o 
  -7   4   2     1679.88     1471.29    123.08 o 
  -6   4   2     1118.71     1011.85     94.53 o 
  -5   4   2     4950.01     4828.49    184.16 o 
  -4   4   2    24088.73    23601.18    776.38 o 
  -2   4   2    24569.21    27556.47    597.57 o 
  -1   4   2      718.17      568.85     32.38 o 
   0   4   2       36.85       36.61     15.56 o 
   1   4   2     1407.28     1450.51     53.99 o 
   2   4   2      355.66      307.79     18.17 o 
   3   4   2     6552.03     6590.05    135.31 o 
   4   4   2      306.62      321.47     15.51 o 
   5   4   2        1.75        3.33      5.10 o 
   6   4   2     7220.79     7131.39    139.41 o 
   7   4   2    10081.85     9672.49    261.84 o 
   8   4   2     6902.59     6967.98    195.87 o 
   9   4   2     1497.19     1759.72    115.80 o 
  10   4   2       32.18        7.94     31.18 o 
  11   4   2     2493.81     2162.25     94.78 o 
  12   4   2     2753.70     2893.81    106.36 o 
  13   4   2     5457.90     5876.82    185.09 o 
  14   4   2      847.53      841.86     56.45 o 
  15   4   2       35.45       60.16     23.72 o 
  16   4   2      560.05      547.74     57.61 o 
 -11   5   2       37.54      -34.53     32.43 o 
 -10   5   2       76.41       62.28     44.52 o 
  -9   5   2      688.48      764.30    106.96 o 
  -8   5   2      151.23      156.49     50.61 o 
  -7   5   2      153.95       95.36     42.94 o 
  -6   5   2      202.63      249.40     36.27 o 
  -5   5   2     2080.41     1809.70     90.09 o 
  -4   5   2     7104.41     7187.22    261.01 o 
  -3   5   2    17792.88    18912.01    418.94 o 
  -2   5   2     3995.11     4042.68    140.92 o 
  -1   5   2      450.16      410.65     47.80 o 
   0   5   2     7349.68     8088.35    364.24 o 
   1   5   2    15469.59    16606.84    594.61 o 
   2   5   2     1617.10     1374.01     55.70 o 
   3   5   2     2517.44     2260.87     55.65 o 
   4   5   2     2413.10     2208.75     48.18 o 
   5   5   2      100.32      131.65     18.80 o 
   6   5   2     2446.39     2328.77     65.65 o 
   7   5   2      422.35      403.60     22.36 o 
   8   5   2      387.38      331.32     33.58 o 
   9   5   2      242.73      209.89     19.00 o 
  10   5   2      750.02      783.61     49.68 o 
  11   5   2      167.18      116.89     25.36 o 
  12   5   2     1024.56      962.31     64.61 o 
  13   5   2     1966.62     2014.89    118.77 o 
  14   5   2     1010.19      954.80     67.79 o 
  15   5   2       15.75       27.25     25.56 o 
  16   5   2      287.60      228.23     41.85 o 
 -10   6   2      910.97      627.83    106.34 o 
  -9   6   2     1926.08     1860.17    164.95 o 
  -8   6   2      166.35       51.93     35.98 o 
  -7   6   2      308.04      378.46     73.80 o 
  -6   6   2      191.58      264.70     41.11 o 
  -5   6   2       57.97       47.58     14.65 o 
  -4   6   2      225.91      250.31     19.08 o 
  -3   6   2      680.96      673.30     29.58 o 
  -2   6   2     2977.51     2809.18    129.08 o 
  -1   6   2      720.98      749.40     47.14 o 
   0   6   2     1833.42     1912.18     79.35 o 
   1   6   2    20501.10    21390.73    583.87 o 
   2   6   2    19260.36    20329.76    558.85 o 
   3   6   2    13269.56    13009.55    289.30 o 
   4   6   2      817.78      877.96     57.36 o 
   5   6   2     1227.81     1184.52     41.72 o 
   6   6   2    24270.95    24785.52    480.44 o 
   7   6   2     3475.81     3424.13     92.80 o 
   8   6   2     5803.81     5848.02    148.69 o 
   9   6   2        8.57       10.92     10.75 o 
  10   6   2       44.76       41.17     15.38 o 
  11   6   2     1825.97     1851.84     86.67 o 
  12   6   2      803.22      794.56     56.26 o 
  13   6   2       75.56       39.78     24.60 o 
  14   6   2       33.72       14.45     25.76 o 
  15   6   2       89.63       85.72     31.25 o 
  16   6   2      223.32      229.96     64.56 o 
  -9   7   2     2894.21     2909.18    226.55 o 
  -8   7   2     1891.41     1726.76    156.77 o 
  -7   7   2      181.53      154.20     60.29 o 
  -6   7   2      599.08      578.14     74.73 o 
  -5   7   2     1838.44     1757.84    154.57 o 
  -4   7   2     4953.88     4955.63    153.41 o 
  -3   7   2      809.07      798.34     90.55 o 
  -2   7   2      231.64      301.22     62.09 o 
  -1   7   2      860.62     1052.20     62.04 o 
   0   7   2      162.89      135.89     19.85 o 
   1   7   2     1275.90     1348.13     57.72 o 
   2   7   2      295.40      356.18     34.46 o 
   3   7   2     7247.49     7978.74    164.64 o 
   4   7   2      124.18      132.49     13.51 o 
   5   7   2      354.26      435.98     25.78 o 
   6   7   2     6847.51     6281.24    122.81 o 
   7   7   2     5265.36     5194.42    113.71 o 
   8   7   2     5875.43     5914.00    152.44 o 
   9   7   2     1570.46     1565.81     54.39 o 
  10   7   2       69.63       77.00     16.43 o 
  11   7   2     8156.96     8034.38    202.50 o 
  12   7   2     1708.89     1749.92    115.57 o 
  13   7   2     1780.36     1862.82     93.78 o 
  14   7   2       47.70       41.19     28.07 o 
  15   7   2        0.38       16.59     30.38 o 
  16   7   2      127.41       96.28     35.68 o 
  -8   8   2     1063.09      902.77     79.70 o 
  -7   8   2      380.45      285.21     55.73 o 
  -6   8   2      516.22      563.32     45.07 o 
  -5   8   2     5624.54     5163.35    229.70 o 
  -4   8   2     6221.10     6067.65    186.95 o 
  -3   8   2     5067.92     5274.24    164.84 o 
  -2   8   2      321.29      369.94     50.72 o 
  -1   8   2       64.72       43.72     18.59 o 
   0   8   2     4330.88     4380.30    219.04 o 
   1   8   2     3629.19     3769.23    127.82 o 
   2   8   2     2126.36     2195.18     89.56 o 
   3   8   2     1703.67     1728.01     48.01 o 
   4   8   2       13.23        8.44     10.43 o 
   5   8   2      183.08      221.96     17.23 o 
   6   8   2       73.81       14.82     21.39 o 
   7   8   2       10.09       -3.31     10.48 o 
   8   8   2     1544.29     1413.23     57.20 o 
   9   8   2       13.32      -31.69     15.85 o 
  10   8   2       49.30       23.52     14.27 o 
  11   8   2     1370.93     1432.22    103.77 o 
  12   8   2     3857.63     3834.49    112.20 o 
  13   8   2     3887.94     3872.78    218.35 o 
  14   8   2      648.57      606.82     58.92 o 
  15   8   2       24.82       44.26     29.65 o 
  16   8   2      538.04      465.36     56.01 o 
  -7   9   2       41.76       21.25     35.58 o 
  -6   9   2       80.71       87.95     24.87 o 
  -5   9   2      215.99      281.15     36.16 o 
  -4   9   2     3599.61     3437.88    182.12 o 
  -3   9   2      553.78      767.96     73.26 o 
  -2   9   2     2464.07     2331.32     93.39 o 
  -1   9   2     1765.61     1860.94     79.49 o 
   0   9   2     4825.06     4788.17    191.64 o 
   1   9   2     5744.67     5660.33    160.80 o 
   2   9   2     6751.77     7203.09    225.95 o 
   3   9   2     1324.89     1458.46     64.10 o 
   4   9   2      299.21      306.15     21.98 o 
   5   9   2     4080.46     4083.29    136.04 o 
   6   9   2     6917.92     7269.40    249.87 o 
   7   9   2     5218.77     5250.05    186.13 o 
   8   9   2      914.15      873.45     41.92 o 
   9   9   2       75.38       61.60     15.35 o 
  10   9   2      113.11      110.04     19.50 o 
  11   9   2       43.79       22.59     15.55 o 
  12   9   2       34.10       -9.47     16.86 o 
  13   9   2      744.17      712.60     52.98 o 
  14   9   2       62.18       -0.05     40.53 o 
  15   9   2       93.38       16.25     34.10 o 
  16   9   2      207.90      176.83     40.33 o 
  -6  10   2      128.06      106.95     49.66 o 
  -5  10   2      400.49      392.79     52.05 o 
  -4  10   2      673.64      712.08     62.28 o 
  -3  10   2      108.09       87.85     24.56 o 
  -2  10   2       99.72      106.52     25.98 o 
  -1  10   2       23.06       17.77     16.10 o 
   0  10   2       21.34       53.37     19.63 o 
   1  10   2     4806.32     4887.84    160.88 o 
   2  10   2        6.98      -10.63     20.13 o 
   3  10   2     7995.85     8096.67    214.79 o 
   4  10   2      459.15      447.03     53.37 o 
   5  10   2     3684.59     3689.54     92.40 o 
   6  10   2     9839.17     9914.58    211.17 o 
   7  10   2     7912.11     7779.60    218.06 o 
   8  10   2     2408.56     2384.38     68.77 o 
   9  10   2      343.60      289.62     24.36 o 
  10  10   2      917.51      979.12     39.87 o 
  11  10   2     1700.99     1657.13     70.28 o 
  12  10   2     1716.79     1927.89     71.49 o 
  13  10   2      171.99      135.06     24.22 o 
  14  10   2        5.86      -33.10     17.65 o 
  15  10   2        1.62        0.17     28.17 o 
  16  10   2       15.30       -2.62     41.54 o 
  -5  11   2     2715.72     2551.29    130.51 o 
  -4  11   2     1793.61     1835.35    107.66 o 
  -3  11   2     1115.36     1153.91     72.54 o 
  -2  11   2       81.68      122.77     28.86 o 
  -1  11   2      640.68      487.66     48.78 o 
   0  11   2     1360.22     1338.00     72.38 o 
   1  11   2     1621.52     1812.50     83.93 o 
   2  11   2        0.67      -15.49     20.86 o 
   3  11   2      564.26      529.96     77.42 o 
   4  11   2       23.73       -7.83     18.25 o 
   5  11   2       34.10       70.57     24.71 o 
   6  11   2      930.33      936.41     53.05 o 
   7  11   2      663.33      633.90     36.19 o 
   8  11   2     1886.67     1735.97     64.37 o 
   9  11   2      205.67      196.52     26.78 o 
  10  11   2      760.11      728.50     36.04 o 
  11  11   2     3399.67     3331.99    103.97 o 
  12  11   2     2966.17     3011.34     98.24 o 
  13  11   2      722.45      667.04     45.57 o 
  14  11   2      114.26      112.13     27.68 o 
  15  11   2      167.37      184.61     29.99 o 
  16  11   2      149.69      133.82     59.91 o 
  -3  12   2      562.43      474.10     64.14 o 
  -2  12   2       40.03       65.07     33.14 o 
  -1  12   2      664.43      702.54     60.85 o 
   0  12   2     3394.13     3468.49    134.78 o 
   1  12   2     3937.47     3976.59    147.16 o 
   2  12   2     4752.37     4898.29    169.79 o 
   3  12   2      102.97       76.56     27.63 o 
   4  12   2      149.64      151.17     31.82 o 
   5  12   2     2228.69     2149.83    110.66 o 
   6  12   2      383.08      382.25     27.80 o 
   7  12   2      378.22      399.14     61.78 o 
   8  12   2      333.58      340.53     31.70 o 
   9  12   2        0.22      -32.58     16.29 o 
  10  12   2       37.75       17.35     16.31 o 
  11  12   2      341.95      328.21     53.96 o 
  12  12   2      671.66      613.37     56.23 o 
  13  12   2      770.11      619.20     45.05 o 
  14  12   2       13.55        1.54     18.69 o 
  15  12   2        1.62        3.03     20.42 o 
  -1  13   2      224.53      204.00     45.32 o 
   0  13   2      422.81      424.46     50.37 o 
   1  13   2     2623.19     2649.29    116.04 o 
   2  13   2      793.69      788.32     66.26 o 
   3  13   2      786.77      821.65     56.63 o 
   4  13   2      680.79      708.01     58.79 o 
   5  13   2     3962.78     3783.84    131.85 o 
   6  13   2     2549.99     2495.88    101.83 o 
   7  13   2     2394.59     2411.31     81.26 o 
   8  13   2       62.55       40.43     18.87 o 
   9  13   2       48.79       30.69     22.43 o 
  10  13   2     1736.83     1876.12    103.12 o 
  11  13   2      250.82      336.50     45.34 o 
  12  13   2      394.69      454.60     43.80 o 
  13  13   2        0.18      -26.06     19.27 o 
  14  13   2        9.67       19.38     25.29 o 
  15  13   2       72.55       78.67     28.54 o 
   1  14   2       92.30      154.73     44.49 o 
   2  14   2      137.12      146.37     35.03 o 
   3  14   2       49.67       64.88     26.66 o 
   4  14   2      142.55      142.29     30.28 o 
   5  14   2     1011.45     1093.43    100.61 o 
   6  14   2     1621.49     1628.00     99.45 o 
   7  14   2     1025.05      982.50     77.63 o 
   8  14   2      564.80      574.32     63.79 o 
   9  14   2      227.77      220.82     28.05 o 
  10  14   2     1102.00     1089.26     93.06 o 
  11  14   2     1214.89     1256.20     58.61 o 
  12  14   2     1281.06     1265.43    106.37 o 
  13  14   2       67.65        2.17     31.06 o 
  14  14   2       16.32        5.96     23.53 o 
   4  15   2       24.37        7.08     22.94 o 
   5  15   2       79.87       73.64     36.23 o 
   6  15   2        7.41      142.81     81.65 o 
   7  15   2        0.06      -38.93     42.97 o 
   8  15   2       73.92       35.54     34.67 o 
   9  15   2       85.29      121.25     41.29 o 
  10  15   2      277.84      244.67     30.96 o 
  11  15   2      504.22      386.04     52.41 o 
  12  15   2      510.83      481.54     40.27 o 
 -10 -13   3     1912.44     1900.22     86.72 o 
  -9 -13   3      195.31      281.71     66.00 o 
  -8 -13   3       96.54      107.25     66.47 o 
  -7 -13   3      613.35      743.79     74.43 o 
  -6 -13   3      667.96      632.05     72.18 o 
 -13 -12   3       14.95        3.21     31.03 o 
 -12 -12   3      676.30      631.82     68.21 o 
 -11 -12   3     1591.71     1786.00    138.43 o 
 -10 -12   3     1027.53     1052.46     99.28 o 
  -9 -12   3      492.11      487.11     47.20 o 
  -8 -12   3        7.40       22.79     19.72 o 
  -7 -12   3     1165.85     1283.14    154.33 o 
  -6 -12   3     2758.65     2968.28    137.39 o 
  -5 -12   3     3626.05     3492.25    153.57 o 
  -4 -12   3      617.12      641.12     52.74 o 
  -3 -12   3      428.28      524.47     50.54 o 
  -2 -12   3      463.49      482.38     49.60 o 
 -14 -11   3       67.55       56.84     35.56 o 
 -13 -11   3       36.08      -37.67     28.57 o 
 -12 -11   3      155.95      135.38     40.16 o 
 -11 -11   3       33.59       13.85     28.03 o 
 -10 -11   3       25.39       13.99     22.72 o 
  -9 -11   3       11.85       16.54     23.19 o 
  -8 -11   3       50.79       36.28     24.03 o 
  -7 -11   3      739.06      805.09     58.35 o 
  -6 -11   3     2532.10     2853.62    168.53 o 
  -5 -11   3     1645.05     1791.02     86.48 o 
  -4 -11   3      952.77      933.17     91.81 o 
  -3 -11   3        4.63       11.39     19.24 o 
  -2 -11   3      657.87      742.98     55.83 o 
  -1 -11   3     1944.35     1764.24    104.07 o 
   0 -11   3     3344.72     3359.01    144.54 o 
 -15 -10   3      777.37      809.26     61.84 o 
 -14 -10   3        0.05      -17.88     21.27 o 
 -13 -10   3      241.66      330.21     42.59 o 
 -12 -10   3     1976.22     2045.61    101.89 o 
 -10 -10   3     2759.73     2760.83    121.15 o 
  -9 -10   3      191.51      185.91     25.25 o 
  -8 -10   3      238.68      188.21     26.56 o 
  -7 -10   3      260.66      224.43     36.82 o 
  -6 -10   3        5.56       14.10     16.20 o 
  -5 -10   3       37.74       66.19     30.92 o 
  -4 -10   3       52.31       53.13     27.84 o 
  -3 -10   3       68.96       74.43     23.89 o 
  -2 -10   3      702.48      752.11     53.79 o 
  -1 -10   3     1270.82     1394.39     68.27 o 
   0 -10   3     2103.99     2146.54    102.78 o 
   1 -10   3      833.97      806.91     68.59 o 
   2 -10   3       44.55       12.44     22.64 o 
 -15  -9   3      413.11      415.99     83.27 o 
 -14  -9   3       24.02       26.67     24.80 o 
 -13  -9   3      270.50      321.11     40.39 o 
 -12  -9   3     2291.40     2190.13     94.86 o 
 -11  -9   3     2202.32     2292.69     96.28 o 
 -10  -9   3     3189.96     3255.48     92.41 o 
  -9  -9   3      410.60      408.22     30.88 o 
  -8  -9   3      822.83      890.14     42.93 o 
  -7  -9   3     3375.53     3442.14    106.52 o 
  -6  -9   3     5780.04     5814.98    151.95 o 
  -5  -9   3     3541.03     3767.81     98.02 o 
  -4  -9   3      195.73      192.93     36.82 o 
  -3  -9   3      607.85      736.88     52.83 o 
  -2  -9   3      461.82      494.41     49.94 o 
  -1  -9   3      288.36      414.95     63.75 o 
   0  -9   3      169.77      175.20     32.94 o 
   1  -9   3       77.20       88.46     27.98 o 
   2  -9   3       27.98       10.67     20.18 o 
   3  -9   3      524.43      555.21     70.76 o 
   4  -9   3      424.11      442.55     69.82 o 
 -16  -8   3      255.04      277.79     69.83 o 
 -15  -8   3       34.16       -3.09     42.71 o 
 -14  -8   3       15.39      -34.88     35.06 o 
 -13  -8   3        3.97      -13.00     19.33 o 
 -12  -8   3       40.70       33.05     21.11 o 
 -11  -8   3       70.03       61.70     46.14 o 
 -10  -8   3     1477.66     1315.15     97.19 o 
  -9  -8   3        9.70      -21.51     10.76 o 
  -8  -8   3       81.24       65.26     15.88 o 
  -7  -8   3     5373.05     5575.73    128.29 o 
  -6  -8   3     2445.60     2556.01     80.22 o 
  -5  -8   3     3010.71     3172.90     85.77 o 
  -4  -8   3     1519.05     1407.21     49.89 o 
  -3  -8   3       96.42       94.67     27.58 o 
  -2  -8   3     5377.36     5653.49    184.33 o 
  -1  -8   3     5456.45     5651.85    150.13 o 
   0  -8   3     5549.95     5861.54    155.97 o 
   1  -8   3      735.03      775.36     66.45 o 
   2  -8   3      336.47      410.67     45.92 o 
   3  -8   3      134.43      157.60     32.00 o 
   4  -8   3      252.62      270.27     50.97 o 
   5  -8   3        2.35       -1.04     24.23 o 
   6  -8   3       34.80       67.01     35.25 o 
 -16  -7   3     1443.26     1610.23    137.19 o 
 -15  -7   3      530.20      507.47     82.04 o 
 -14  -7   3       23.50       35.38     42.59 o 
 -13  -7   3      567.41      469.22     76.90 o 
 -12  -7   3     2722.16     2917.06    109.40 o 
 -11  -7   3     2766.50     2611.92    100.11 o 
 -10  -7   3       17.02       10.08     15.59 o 
  -9  -7   3       93.45      107.71     17.53 o 
  -8  -7   3       37.54        5.79     11.23 o 
  -7  -7   3      109.46      120.28     16.39 o 
  -6  -7   3       18.04       24.95     15.63 o 
  -5  -7   3      679.19      737.73    117.32 o 
  -4  -7   3     1276.83     1222.15     44.78 o 
  -3  -7   3       22.84       39.67     13.33 o 
  -2  -7   3     3737.98     3715.34    141.40 o 
  -1  -7   3     3188.35     3321.56     99.12 o 
   0  -7   3     6590.50     6863.23    172.19 o 
   1  -7   3     1783.19     1634.56    139.45 o 
   2  -7   3        8.92       26.28     18.82 o 
   3  -7   3     3210.05     3260.62    205.87 o 
   4  -7   3     4332.70     4206.00    187.85 o 
   5  -7   3     3310.39     3077.16    150.51 o 
   6  -7   3      834.03      789.31    125.66 o 
   7  -7   3       16.27       28.07     29.55 o 
 -16  -6   3      382.18      360.28     72.64 o 
 -15  -6   3      495.60      556.21     81.96 o 
 -14  -6   3       65.57       85.74     43.47 o 
 -13  -6   3      426.81      445.64     70.21 o 
 -12  -6   3     3919.48     4105.55    226.16 o 
 -11  -6   3     5600.85     5685.22    179.20 o 
 -10  -6   3     1116.81     1085.46     43.23 o 
  -9  -6   3       26.39       15.78     11.43 o 
  -8  -6   3     1897.53     1875.57     61.23 o 
  -7  -6   3     4353.89     4386.34     98.83 o 
  -6  -6   3     5451.97     5465.34    122.89 o 
  -5  -6   3      293.96      291.65     40.51 o 
  -4  -6   3        1.76       11.73     19.67 o 
  -3  -6   3       20.12       16.39     11.00 o 
  -2  -6   3        5.94      -13.31      9.31 o 
  -1  -6   3       44.72       20.35     13.09 o 
   0  -6   3     1368.08     1402.05     55.66 o 
   1  -6   3      166.46      191.20     36.71 o 
   2  -6   3      125.69      114.31     24.66 o 
   3  -6   3     3958.32     3983.41    203.32 o 
   4  -6   3     4579.26     4702.17    197.63 o 
   5  -6   3     4711.83     4900.80    302.04 o 
   6  -6   3     1417.15     1279.32    190.57 o 
   7  -6   3        4.13       42.37     27.84 o 
   8  -6   3      184.00      141.98     40.03 o 
 -16  -5   3       66.74       11.66     39.77 o 
 -15  -5   3       39.39       54.78     38.28 o 
 -14  -5   3       30.49       29.12     34.32 o 
 -13  -5   3      233.83      211.91     50.08 o 
 -12  -5   3     1683.90     1790.59    123.57 o 
 -11  -5   3      102.90      120.02     38.73 o 
 -10  -5   3     1658.39     1667.81     55.17 o 
  -9  -5   3      586.56      558.22     36.42 o 
  -8  -5   3      824.18      780.22     54.70 o 
  -7  -5   3    14956.68    14936.38    294.28 o 
  -6  -5   3    12533.48    12539.23    250.32 o 
  -5  -5   3      626.09      593.01     28.36 o 
  -4  -5   3      498.35      556.17     70.77 o 
  -3  -5   3     2106.42     2166.24     49.16 o 
  -2  -5   3     7805.08     8413.71    175.73 o 
  -1  -5   3     9078.82     9632.11    239.13 o 
   0  -5   3     2323.46     2337.55     71.84 o 
   1  -5   3      487.64      365.74     29.33 o 
   2  -5   3        9.74       28.19     15.06 o 
   3  -5   3      303.83      340.14     49.83 o 
   4  -5   3        3.53        7.81     13.24 o 
   5  -5   3      140.73      109.18     29.95 o 
   6  -5   3      167.98      148.15     51.20 o 
   7  -5   3      252.07      356.00     48.24 o 
   8  -5   3      604.74      514.72    122.16 o 
   9  -5   3      837.62      854.34     75.11 o 
 -16  -4   3     1097.83     1347.42    113.24 o 
 -15  -4   3        1.12       -7.69     30.46 o 
 -14  -4   3      260.71      219.85     50.89 o 
 -13  -4   3     1297.14     1408.37    107.06 o 
 -12  -4   3      395.59      392.81     57.94 o 
 -11  -4   3      100.66      154.28     38.00 o 
 -10  -4   3        6.48       -6.72     13.57 o 
  -9  -4   3      154.32      136.43     21.14 o 
  -8  -4   3      220.99      221.36     27.34 o 
  -7  -4   3     4427.48     4102.91    106.48 o 
  -6  -4   3      253.53      214.75     13.38 o 
  -5  -4   3     5671.43     5626.29    118.17 o 
  -4  -4   3      361.25      272.36     65.63 o 
  -3  -4   3        8.05       28.77     10.83 o 
  -2  -4   3    12100.43    13023.38    260.11 o 
  -1  -4   3    16931.17    17482.13    343.02 o 
   0  -4   3    15747.93    17012.23    399.57 o 
   1  -4   3     1969.34     2155.93    172.73 o 
   2  -4   3     2592.48     2579.03     87.09 o 
   3  -4   3     1590.17     1614.76     79.70 o 
   4  -4   3     6692.75     6967.90    247.27 o 
   5  -4   3     1267.89     1305.09     58.72 o 
   6  -4   3      764.20      679.03     44.83 o 
   7  -4   3      224.53      188.08     26.89 o 
   8  -4   3      166.57      119.24     33.57 o 
   9  -4   3        0.15       -5.08     21.22 o 
  10  -4   3       14.91       10.29     24.86 o 
 -16  -3   3      540.08      448.43     64.43 o 
 -15  -3   3      101.81      130.28     40.52 o 
 -14  -3   3      611.71      689.12     72.34 o 
 -13  -3   3     3875.24     4238.91    221.24 o 
 -12  -3   3     3333.32     3506.98    186.87 o 
 -11  -3   3     5437.53     5488.34    265.98 o 
 -10  -3   3       59.22       94.48     27.05 o 
  -9  -3   3      237.41      245.67     34.83 o 
  -8  -3   3     4137.44     4137.70    105.16 o 
  -7  -3   3     1618.88     1679.71     49.20 o 
  -6  -3   3     5494.89     5598.12    136.62 o 
  -5  -3   3     1291.42     1216.65     38.34 o 
  -4  -3   3       66.96       47.63     11.19 o 
  -3  -3   3       70.67      150.66     14.90 o 
  -2  -3   3     7351.88     7160.07    139.90 o 
  -1  -3   3    13061.36    14217.90    274.79 o 
   0  -3   3     7187.30     7693.10    189.33 o 
   1  -3   3        0.31       21.61     17.92 o 
   2  -3   3      754.21      733.26     65.49 o 
   3  -3   3     9361.87     9137.51    307.64 o 
   4  -3   3     3791.51     3583.03    159.79 o 
   5  -3   3     7632.81     7422.28    260.23 o 
   6  -3   3     2242.82     2278.31     81.74 o 
   7  -3   3     1840.39     1927.11     97.07 o 
   8  -3   3      665.61      566.87    144.06 o 
   9  -3   3     4511.62     4574.07    302.21 o 
  10  -3   3      917.97      911.47     66.65 o 
  11  -3   3      545.59      497.82     47.45 o 
 -15  -2   3       37.11       28.36     32.87 o 
 -14  -2   3       26.16       21.00     30.29 o 
 -13  -2   3      834.32      895.38     75.15 o 
 -12  -2   3     2932.94     2989.06    161.40 o 
 -11  -2   3     1453.48     1483.34     68.76 o 
 -10  -2   3      589.19      549.72     37.08 o 
  -9  -2   3     2185.99     2124.71    115.30 o 
  -8  -2   3     8221.64     7892.63    348.13 o 
  -7  -2   3    15400.53    15476.17    656.05 o 
  -6  -2   3    16560.79    16797.12    501.98 o 
  -5  -2   3     3468.49     3870.60     95.37 o 
  -4  -2   3      486.71      567.35     23.70 o 
  -3  -2   3     1709.65     1729.69     60.00 o 
  -2  -2   3      612.37      720.13     22.16 o 
  -1  -2   3     1039.37     1110.91     49.39 o 
   0  -2   3        8.23        9.12      6.47 o 
   1  -2   3      527.03      623.11     26.41 o 
   2  -2   3       72.70      120.95     28.53 o 
   3  -2   3      493.46      496.03     67.51 o 
   4  -2   3     2952.26     2685.36    250.66 o 
   5  -2   3     1097.21      959.05     58.64 o 
   6  -2   3        1.79       10.08     13.70 o 
   7  -2   3       24.94       34.96     15.71 o 
   8  -2   3     1497.79     1441.68     62.43 o 
   9  -2   3     2555.00     2427.50    113.38 o 
  10  -2   3     4593.83     4464.78    151.29 o 
  11  -2   3     1473.68     1530.62     74.06 o 
  12  -2   3       90.13       89.52     26.10 o 
 -15  -1   3      382.99      361.65     53.65 o 
 -14  -1   3       35.20        3.91     30.05 o 
 -13  -1   3      235.69      176.49     35.99 o 
 -12  -1   3       48.34       51.18     24.80 o 
 -11  -1   3        5.04       -9.04     14.08 o 
 -10  -1   3      147.74      186.57     24.25 o 
  -9  -1   3     1308.60     1268.19     56.13 o 
  -8  -1   3     2883.15     2755.10     80.43 o 
  -7  -1   3     3353.87     2926.59     99.93 o 
  -6  -1   3    17340.76    17891.22    532.16 o 
  -5  -1   3     2155.71     2334.11    106.74 o 
  -3  -1   3    15418.76    15305.58    329.66 o 
  -2  -1   3    18815.83    19696.86    393.34 o 
  -1  -1   3    20893.10    21962.51    472.71 o 
   0  -1   3     8815.90     9181.38    194.23 o 
   1  -1   3     1043.04     1051.96     52.95 o 
   3  -1   3     4751.57     4747.84    213.18 o 
   4  -1   3    10158.06     9998.79    302.42 o 
   5  -1   3     1454.54     1376.94     53.55 o 
   6  -1   3      119.44      100.29     19.78 o 
   7  -1   3      204.39      204.34     23.56 o 
   8  -1   3      858.73      891.19     46.31 o 
   9  -1   3      300.88      331.63     33.70 o 
  10  -1   3      596.35      715.41    100.07 o 
  11  -1   3      303.23      334.68     82.13 o 
  12  -1   3        2.59        6.32     19.64 o 
  13  -1   3      622.08      610.73     91.63 o 
 -14   0   3     1396.12     1456.87     92.73 o 
 -13   0   3     3039.01     3369.83    168.01 o 
 -12   0   3     1651.71     1630.57     92.64 o 
 -11   0   3     2168.33     2262.25    140.97 o 
 -10   0   3       67.98       76.40     15.23 o 
  -9   0   3      217.68      269.22     36.94 o 
  -8   0   3     5957.87     6074.00    156.67 o 
  -7   0   3       24.52       60.53      9.95 o 
  -6   0   3       54.29       76.73      9.69 o 
  -5   0   3     1036.22     1044.98     40.58 o 
  -4   0   3      216.79      150.97     16.24 o 
  -2   0   3     3369.86     2853.30     69.88 o 
  -1   0   3    78359.81    82584.43   3398.60 o 
   0   0   3      102.16       82.65     11.31 o 
   1   0   3      591.99      603.05     33.81 o 
   2   0   3     8555.49     8206.82    342.44 o 
   4   0   3    16791.94    16770.52    679.51 o 
   5   0   3     5953.37     6228.93    273.95 o 
   6   0   3     1451.26     1458.20     66.75 o 
   7   0   3     3359.16     3292.52     99.68 o 
   8   0   3     1242.58     1229.19     47.35 o 
   9   0   3     1670.87     1692.96     60.35 o 
  10   0   3       35.23       35.29     17.93 o 
  11   0   3       55.03       24.30     18.87 o 
  12   0   3       65.74       89.36     25.21 o 
  13   0   3       17.85        5.81     21.29 o 
 -13   1   3     2895.13     3165.76    237.17 o 
 -12   1   3     3030.81     3469.64    245.25 o 
 -11   1   3     1543.31     1495.46     87.19 o 
 -10   1   3       27.54       66.72     24.78 o 
  -9   1   3     2373.93     2480.95    317.53 o 
  -8   1   3     9940.81     9787.83    534.90 o 
  -7   1   3    11032.04    11209.94    598.32 o 
  -6   1   3     8337.09     8265.22    445.13 o 
  -5   1   3       75.36        3.10      9.69 o 
  -4   1   3      569.03      543.24     23.96 o 
  -3   1   3    12849.95    13230.88    391.46 o 
  -2   1   3     2427.49     2627.87    114.51 o 
  -1   1   3      509.78      416.39     20.04 o 
   0   1   3     8601.18     8505.47    234.19 o 
   1   1   3    21650.14    21943.35    622.95 o 
   2   1   3      405.24      418.42     23.14 o 
   3   1   3     1684.65     1757.52    113.90 o 
   4   1   3     7852.48     7367.91    503.02 o 
   5   1   3     3980.11     3900.97    134.58 o 
   6   1   3      483.00      425.83     27.64 o 
   7   1   3     3270.92     3023.10     91.40 o 
   8   1   3     7850.69     7690.26    203.46 o 
   9   1   3     6682.00     6463.04    161.54 o 
  10   1   3     3758.91     3735.43    125.02 o 
  11   1   3      348.81      501.35     45.26 o 
  12   1   3      498.74      452.46     41.98 o 
  13   1   3      781.66      862.66     56.62 o 
  14   1   3      874.63      936.97     61.36 o 
 -14   2   3       16.85        5.38     40.73 o 
 -13   2   3       91.22      104.78     54.34 o 
 -12   2   3       94.46       90.00     50.37 o 
 -11   2   3      724.86      846.55     71.22 o 
 -10   2   3       94.01       83.58     26.71 o 
  -9   2   3      181.19      134.82     39.56 o 
  -8   2   3     6664.49     6354.72    364.49 o 
  -7   2   3     5026.00     4965.36    289.07 o 
  -6   2   3     2892.56     2897.73    179.55 o 
  -5   2   3      913.33       34.63     14.85 o 
  -4   2   3      773.79      723.59     66.32 o 
  -3   2   3    10324.64    10434.76    340.59 o 
  -2   2   3    23072.64    23738.02    598.05 o 
  -1   2   3    23696.67    25430.50   1058.73 o 
   0   2   3     1254.10     1466.42     50.68 o 
   1   2   3      965.19     1013.91     34.69 o 
   2   2   3     6047.65     5824.44    111.73 o 
   3   2   3      679.26      643.69     24.21 o 
   4   2   3     1806.13     1985.91    127.56 o 
   5   2   3        1.15       -2.15      9.21 o 
   6   2   3        3.46       -3.00      4.87 o 
   7   2   3     1295.49     1062.26     69.38 o 
   8   2   3     2564.20     2621.33    105.78 o 
   9   2   3     4223.90     4356.38    214.38 o 
  10   2   3     1541.40     1672.82     98.73 o 
  11   2   3     1351.73     1481.71    110.44 o 
  12   2   3      220.78      276.94     50.26 o 
  13   2   3     2061.58     2069.38    111.49 o 
  14   2   3     1576.69     1574.41     77.70 o 
 -13   3   3     1308.81     1412.56    150.08 o 
 -12   3   3      694.17      532.50     92.34 o 
 -11   3   3      262.15      360.76     72.71 o 
 -10   3   3       23.95      -14.05     24.30 o 
  -9   3   3     1039.08     1022.43    105.00 o 
  -8   3   3      150.59      121.02     36.60 o 
  -7   3   3      567.68      691.34     77.00 o 
  -6   3   3      704.40      747.78     71.48 o 
  -5   3   3      230.75      212.10     25.31 o 
  -4   3   3       99.36       74.29     38.38 o 
  -3   3   3    23678.63    25779.72    830.20 o 
  -2   3   3     8192.73     8417.77    218.08 o 
  -1   3   3    11220.78    10987.02    357.19 o 
   0   3   3      393.31      438.31     33.85 o 
   1   3   3      791.55      667.64     18.68 o 
   2   3   3    22714.81    22468.97    395.70 o 
   3   3   3    29504.00    29152.94    593.62 o 
   4   3   3    24038.63    23416.87    544.79 o 
   5   3   3     1228.15     1158.09     37.58 o 
   6   3   3       65.35       93.48     17.31 o 
   7   3   3      563.37      661.73     96.83 o 
   8   3   3       79.24       67.88     33.17 o 
   9   3   3      598.52      499.11     71.92 o 
  10   3   3      149.62      152.26     48.00 o 
  11   3   3      310.43      283.14     31.24 o 
  12   3   3      129.26       94.20     23.67 o 
  13   3   3       10.67       14.27     19.11 o 
  14   3   3     1072.20     1106.81     63.63 o 
  15   3   3      277.77      311.82     51.69 o 
 -12   4   3     2276.94     2455.37    199.38 o 
 -11   4   3     1005.86     1238.74    132.09 o 
 -10   4   3      409.53      317.22     66.13 o 
  -9   4   3     3465.01     2936.50    207.15 o 
  -8   4   3     3363.08     3070.71    207.09 o 
  -7   4   3       99.59       86.75     32.39 o 
  -6   4   3     1443.21     1552.56     78.11 o 
  -5   4   3      195.02      227.98     28.63 o 
  -4   4   3      153.75      163.65     63.11 o 
  -3   4   3      115.58      107.26     24.47 o 
  -2   4   3      174.73      197.49     51.11 o 
  -1   4   3      178.88      185.44     18.09 o 
   0   4   3      977.24     1054.17     64.39 o 
   1   4   3      223.53      307.24     11.71 o 
   2   4   3    14232.70    14281.82    322.83 o 
   3   4   3     4480.83     4495.88    108.00 o 
   4   4   3    40463.82    38957.69    787.14 o 
   5   4   3     3787.74     3674.81    198.16 o 
   6   4   3      776.37      824.05     25.94 o 
   7   4   3     5457.49     5137.93    105.68 o 
   8   4   3     6142.05     5911.36    144.57 o 
   9   4   3     4107.98     3843.86    208.99 o 
  10   4   3     1283.06     1375.21    108.14 o 
  11   4   3       11.35       12.66     19.46 o 
  12   4   3      677.97      733.49     48.06 o 
  13   4   3      297.82      286.33     47.64 o 
  14   4   3      389.46      391.47     53.19 o 
  15   4   3        0.69      -21.33     20.62 o 
 -11   5   3      521.42      657.33    107.05 o 
 -10   5   3      412.33      367.25     78.57 o 
  -9   5   3     1054.46     1002.81    107.36 o 
  -8   5   3     4656.71     4550.00    288.34 o 
  -7   5   3     7296.33     6949.77    400.51 o 
  -6   5   3     2700.93     2849.21    125.42 o 
  -5   5   3       57.26       31.89     15.14 o 
  -4   5   3     8012.80     7663.39    272.46 o 
  -3   5   3     5743.94     6430.80    271.94 o 
  -2   5   3     2480.49     2666.70    150.95 o 
  -1   5   3    12219.42    13749.60    453.91 o 
   0   5   3      814.35      899.67     44.13 o 
   1   5   3       32.52       52.08     10.41 o 
   2   5   3      110.33      149.20     17.52 o 
   3   5   3     1871.56     1967.23     57.57 o 
   4   5   3      163.37      162.03     12.21 o 
   5   5   3      698.74      714.09     40.71 o 
   6   5   3       89.04       60.67     10.86 o 
   7   5   3     4941.41     4658.51     97.60 o 
   8   5   3     2607.88     2516.14     59.86 o 
   9   5   3     9738.64     9567.51    212.96 o 
  10   5   3     1294.06     1344.20     59.63 o 
  11   5   3      503.72      414.31     48.24 o 
  12   5   3      675.15      773.19     49.57 o 
  13   5   3     2536.75     2863.74    204.23 o 
  14   5   3     2333.69     2429.39    100.00 o 
  15   5   3      941.76      982.24     62.45 o 
  16   5   3        0.15        3.50     25.91 o 
  -9   6   3        8.22        5.84     31.81 o 
  -8   6   3      859.38      855.30     99.20 o 
  -7   6   3      469.76      555.42     85.59 o 
  -6   6   3      907.71     1118.92     72.25 o 
  -5   6   3      112.66       69.80     21.37 o 
  -4   6   3     1265.03     1387.25     46.49 o 
  -3   6   3    10116.30    10469.20    239.24 o 
  -2   6   3    17456.31    18145.91    473.44 o 
  -1   6   3     7660.92     7628.61    209.83 o 
   0   6   3       27.90       12.88      9.01 o 
   1   6   3     8521.84     8793.24    211.92 o 
   2   6   3     6081.04     6037.83    143.03 o 
   3   6   3    20400.55    21498.97    457.54 o 
   4   6   3      216.87      294.34     16.71 o 
   5   6   3      273.38      269.09     29.11 o 
   6   6   3      179.82      212.14     20.77 o 
   7   6   3      988.34     1007.34     33.61 o 
   8   6   3       29.39       22.48     10.81 o 
   9   6   3      635.74      634.60     59.99 o 
  10   6   3      843.26      839.55     38.47 o 
  11   6   3      198.28      181.31     31.01 o 
  12   6   3      946.63      963.93     81.40 o 
  13   6   3      525.49      482.42     49.95 o 
  14   6   3     2593.09     2738.43    123.54 o 
  15   6   3      398.88      403.66     50.61 o 
  16   6   3      143.93      135.28     36.91 o 
  -8   7   3      555.34      370.70     75.20 o 
  -7   7   3      437.10      509.70     83.33 o 
  -6   7   3       56.20       42.54     16.92 o 
  -5   7   3      615.27      624.37     40.38 o 
  -4   7   3      259.33      293.59     31.07 o 
  -3   7   3      876.12      909.22     45.78 o 
  -2   7   3     1553.64     1594.88     80.40 o 
  -1   7   3     4650.61     4852.07    184.75 o 
   0   7   3      333.62      370.04     30.17 o 
   1   7   3     3878.04     4034.67    108.21 o 
   2   7   3    23868.88    24938.14    543.43 o 
   3   7   3     6703.66     6662.63    156.38 o 
   4   7   3     9133.36     9408.48    191.50 o 
   5   7   3       71.28       88.57     12.19 o 
   6   7   3     1536.05     1477.87     40.42 o 
   7   7   3     2284.51     2389.56     61.34 o 
   8   7   3    12261.93    12276.92    292.76 o 
   9   7   3      943.55      934.62     40.12 o 
  10   7   3     2210.86     2125.17     68.74 o 
  11   7   3       33.64       19.98     15.18 o 
  12   7   3      128.20      159.16     32.54 o 
  13   7   3      113.05       52.88     29.11 o 
  14   7   3       26.89       22.71     35.20 o 
  15   7   3       22.66       -1.65     29.27 o 
  16   7   3       63.52       23.63     29.77 o 
  -7   8   3     1755.22     1576.83    101.67 o 
  -6   8   3      158.78      169.85     26.12 o 
  -5   8   3       35.02        9.99     25.01 o 
  -4   8   3     3539.05     3395.96    132.12 o 
  -3   8   3     1206.04     1057.29    134.05 o 
  -2   8   3     2394.91     2579.07    118.35 o 
  -1   8   3        1.11        2.25     12.09 o 
   0   8   3       37.63       14.98     26.76 o 
   1   8   3       53.51      100.17     25.02 o 
   2   8   3      588.44      679.31     47.31 o 
   3   8   3     3026.16     3058.65     81.40 o 
   4   8   3     2901.73     2973.68     73.47 o 
   5   8   3       79.90       73.13     11.70 o 
   6   8   3      140.67      141.73     19.08 o 
   7   8   3     6514.52     6309.39    125.52 o 
   8   8   3     4800.45     4901.33    110.89 o 
   9   8   3     7368.00     7543.52    191.64 o 
  10   8   3      840.30      823.26     57.47 o 
  11   8   3        6.91        2.40     14.29 o 
  12   8   3     3333.39     3479.41    103.93 o 
  13   8   3     3188.11     3137.92    148.01 o 
  14   8   3      315.32      256.59     52.63 o 
  15   8   3      212.93      186.26     38.68 o 
  16   8   3       10.26      -24.66     36.50 o 
  -8   9   3     1667.87     1680.89    116.76 o 
  -7   9   3     1465.50     1312.90     99.30 o 
  -6   9   3      277.22      315.56     63.92 o 
  -5   9   3      412.37      527.00     45.49 o 
  -4   9   3     4909.31     4574.13    295.23 o 
  -3   9   3    10811.11    10652.86    303.62 o 
  -2   9   3     3547.98     3664.34    124.14 o 
  -1   9   3     1098.26     1149.60     86.85 o 
   0   9   3       16.24       21.44     14.96 o 
   1   9   3     4100.87     4271.39    125.19 o 
   2   9   3      944.92      989.23     61.86 o 
   3   9   3     5127.06     4957.83    232.38 o 
   4   9   3      291.02      314.69     35.83 o 
   5   9   3       19.31        0.17     10.17 o 
   6   9   3        2.81       -6.69     17.56 o 
   7   9   3       55.91       29.34     18.71 o 
   8   9   3      193.14      194.46     20.44 o 
   9   9   3      367.17      368.91     45.01 o 
  10   9   3      271.31      225.63     25.39 o 
  11   9   3      375.76      426.07     33.39 o 
  12   9   3     1978.59     2070.71     73.08 o 
  13   9   3     2861.98     3121.15     99.22 o 
  14   9   3     2639.06     2619.95    123.16 o 
  15   9   3      218.37      231.86     42.40 o 
  16   9   3        0.05      -14.27     27.46 o 
  -6  10   3      105.41      128.35     35.62 o 
  -5  10   3        0.68       12.33     23.99 o 
  -4  10   3     1393.56     1353.09    155.34 o 
  -3  10   3     1994.80     2001.45     91.73 o 
  -2  10   3     1637.17     1676.78     78.01 o 
  -1  10   3      951.31      956.37     56.76 o 
   0  10   3      108.28      110.05     23.55 o 
   1  10   3     3950.30     4156.31    139.15 o 
   2  10   3     8327.10     8089.37    310.63 o 
   3  10   3     2336.43     2606.36    110.59 o 
   4  10   3     1211.17     1163.83     58.27 o 
   5  10   3       88.43       58.50     23.25 o 
   6  10   3     4744.55     4617.96    111.21 o 
   7  10   3     1187.24     1280.59     87.28 o 
   8  10   3     5440.34     5245.23    122.28 o 
   9  10   3       67.60       38.50     15.06 o 
  10  10   3      235.80      219.09     23.44 o 
  11  10   3        9.37       28.16     16.59 o 
  12  10   3       59.46       49.16     20.09 o 
  13  10   3      231.51      207.28     27.69 o 
  14  10   3      121.36       48.90     23.39 o 
  15  10   3      195.14      180.24     40.61 o 
  16  10   3        0.51       -5.70     29.66 o 
  -5  11   3       75.79       68.77     33.35 o 
  -4  11   3      917.74      934.72     80.53 o 
  -3  11   3       16.74       33.93     40.04 o 
  -2  11   3        0.71       -0.98     20.47 o 
  -1  11   3      155.09      185.71     31.54 o 
   0  11   3       22.48       42.99     19.97 o 
   1  11   3     1225.62     1322.06     68.72 o 
   2  11   3     2067.66     2083.06     82.69 o 
   3  11   3      719.03      722.84     50.41 o 
   4  11   3     1435.78     1831.65     99.05 o 
   5  11   3        4.19       -1.44     16.32 o 
   6  11   3     2144.79     2268.61     67.47 o 
   7  11   3     5754.95     5852.59    136.83 o 
   8  11   3     4720.22     4637.03    126.47 o 
   9  11   3     1412.92     1376.45     55.77 o 
  10  11   3      171.83      150.78     21.31 o 
  11  11   3      746.25      801.59     58.59 o 
  12  11   3      523.86      559.28     40.69 o 
  13  11   3     1481.89     1521.19     92.47 o 
  14  11   3        0.41      -22.38     16.88 o 
  15  11   3       85.94       91.57     25.13 o 
  16  11   3       38.05       10.72     41.91 o 
  -4  12   3     1770.39     1591.09    229.17 o 
  -3  12   3     2317.25     2253.01    123.81 o 
  -2  12   3     1185.23     1247.77     87.85 o 
  -1  12   3        0.09       -9.19     22.52 o 
   0  12   3      164.38      139.81     29.83 o 
   1  12   3      992.07     1067.51     66.32 o 
   2  12   3      660.74      834.32     60.71 o 
   3  12   3      393.11      393.79     58.92 o 
   4  12   3       81.21       41.05     25.75 o 
   5  12   3        7.37       -7.43     20.10 o 
   6  12   3       66.21       67.65     18.36 o 
   7  12   3      663.31      579.03     34.59 o 
   8  12   3     2487.25     2327.00     78.52 o 
   9  12   3     1123.98      994.59     98.60 o 
  10  12   3      103.36       81.48     38.74 o 
  11  12   3     1089.38     1092.23     65.23 o 
  12  12   3     2144.89     2207.41     80.66 o 
  13  12   3     1722.75     1745.07     71.12 o 
  14  12   3      511.03      522.03     42.28 o 
  15  12   3        0.86      -21.20     19.02 o 
  16  12   3      269.28      338.85     47.99 o 
  -2  13   3     1364.81     1325.38    106.14 o 
  -1  13   3        0.13      -15.73     23.75 o 
   0  13   3      813.41      898.98     85.22 o 
   1  13   3     2000.61     2064.47    169.77 o 
   2  13   3     3837.47     3887.27    146.79 o 
   3  13   3     1790.39     1799.62     75.31 o 
   4  13   3      242.48      240.77     39.22 o 
   5  13   3       29.45       24.15     25.69 o 
   6  13   3      429.51      358.83     44.69 o 
   7  13   3        1.88       -7.06     14.97 o 
   8  13   3       87.69       63.63     25.51 o 
   9  13   3        1.54        0.30     23.64 o 
  10  13   3       27.80       10.00     19.37 o 
  11  13   3       27.32       -9.04     20.78 o 
  12  13   3      137.08      106.74     27.40 o 
  13  13   3     1159.62     1073.40     70.09 o 
  14  13   3      109.66       35.32     25.50 o 
  15  13   3      152.88      115.64     31.18 o 
   0  14   3      113.24       73.72     38.66 o 
   1  14   3     1181.90     1220.17     96.05 o 
   2  14   3     1188.59     1160.71    156.80 o 
   3  14   3     2395.83     2466.75    105.56 o 
   4  14   3       45.81        8.11     25.81 o 
   5  14   3      153.57      163.74     37.21 o 
   6  14   3     2006.73     2046.63    133.76 o 
   7  14   3     2896.64     2664.93    126.61 o 
   8  14   3     1241.60     1232.38     54.42 o 
   9  14   3      281.61      208.77     28.32 o 
  10  14   3        0.38      -11.96     17.44 o 
  11  14   3      564.07      527.90     48.23 o 
  12  14   3      150.80      195.05     28.47 o 
  13  14   3      197.13      172.53     32.89 o 
  14  14   3       94.44       88.11     28.67 o 
   3  15   3      149.22      125.72     43.14 o 
   4  15   3       44.71       47.83     32.55 o 
   5  15   3       47.94       21.51     27.30 o 
   6  15   3     1980.14     1973.31     96.67 o 
   7  15   3     1308.38     1186.16     97.71 o 
   8  15   3     3155.34     3249.30    253.07 o 
   9  15   3       73.66       92.46     40.74 o 
  10  15   3       13.52       45.47     21.27 o 
  11  15   3      919.21      921.12    107.19 o 
  12  15   3      868.59      953.44     53.25 o 
  13  15   3      474.08      358.65     50.26 o 
   7  16   3      182.43      163.63     48.81 o 
   8  16   3       10.84      -23.46     31.36 o 
   9  16   3       58.24       38.33     34.83 o 
 -11 -12   4     1359.18     1147.50     87.86 o 
 -10 -12   4     2190.71     2148.50     99.07 o 
  -9 -12   4     1667.64     1635.59     79.30 o 
  -8 -12   4      283.24      307.78     62.59 o 
  -7 -12   4       11.63      -54.54     53.38 o 
  -6 -12   4      138.88      157.76     38.70 o 
  -5 -12   4      393.30      443.15     51.56 o 
  -4 -12   4      935.94      850.69     70.74 o 
 -13 -11   4        0.76       -4.44     31.04 o 
 -12 -11   4       14.71       12.54     29.32 o 
 -11 -11   4     1143.62      979.66     78.79 o 
 -10 -11   4     1029.47     1014.83     59.87 o 
  -9 -11   4     2434.18     2404.39     96.34 o 
  -8 -11   4      604.71      647.98     51.81 o 
  -7 -11   4       32.72       67.51     21.12 o 
  -6 -11   4      648.51      673.96     66.06 o 
  -5 -11   4     3170.46     3341.94    150.87 o 
  -4 -11   4     3042.99     3049.60    108.28 o 
  -3 -11   4     1704.60     1768.92     80.56 o 
  -2 -11   4       79.41       54.64     26.81 o 
  -1 -11   4      172.65      197.02     36.04 o 
 -14 -10   4      299.78      260.54     41.27 o 
 -13 -10   4        0.06      -11.85     22.63 o 
 -12 -10   4      204.40      171.70     42.04 o 
 -11 -10   4      105.90       68.44     33.29 o 
 -10 -10   4        0.57        0.53     20.38 o 
  -9 -10   4      148.02      126.31     28.93 o 
  -8 -10   4        0.21      -16.30     21.57 o 
  -7 -10   4       92.72      129.75     24.11 o 
  -6 -10   4      819.82      926.79    101.49 o 
  -5 -10   4     2171.82     2113.91    109.75 o 
  -4 -10   4     3248.24     3453.93    127.81 o 
  -3 -10   4      300.01      257.24     44.96 o 
  -2 -10   4        5.96       -2.13     18.20 o 
  -1 -10   4      805.70      792.18     77.58 o 
   0 -10   4     2809.73     3094.84    131.99 o 
   1 -10   4     2333.01     2358.10    122.35 o 
 -15  -9   4     1484.29     1636.25     85.92 o 
 -14  -9   4     1036.59     1051.37     66.80 o 
 -13  -9   4        8.94        6.98     22.00 o 
 -12  -9   4      218.17      191.66     47.02 o 
 -11  -9   4     1187.23     1214.61     98.82 o 
 -10  -9   4     3533.09     3690.35    171.23 o 
  -9  -9   4     1701.77     1659.28     95.33 o 
  -8  -9   4      989.34     1081.13     59.95 o 
  -7  -9   4      940.02     1034.02     55.94 o 
  -6  -9   4       56.12       48.92     19.34 o 
  -5  -9   4      251.08      233.32     24.20 o 
  -4  -9   4        8.09        7.28     19.84 o 
  -3  -9   4      116.08      121.70     30.07 o 
  -2  -9   4        4.65       30.67     18.43 o 
  -1  -9   4      712.80      710.30     51.62 o 
   0  -9   4     1407.63     1536.01     83.59 o 
   1  -9   4     3195.55     3228.64    131.96 o 
   2  -9   4      573.31      621.51     75.97 o 
   3  -9   4      335.78      304.27     57.29 o 
 -15  -8   4      328.26      293.58     72.87 o 
 -14  -8   4      402.49      425.53     79.60 o 
 -13  -8   4       49.44       25.96     36.18 o 
 -12  -8   4      398.72      343.63     42.32 o 
 -11  -8   4     3415.04     3384.75    126.41 o 
 -10  -8   4     2426.06     2556.16    102.97 o 
  -9  -8   4     3891.83     4039.53    142.28 o 
  -8  -8   4      562.41      605.57     31.85 o 
  -7  -8   4       42.88       38.35     21.60 o 
  -6  -8   4     1786.73     1863.30     66.32 o 
  -5  -8   4     6728.97     6949.55    157.95 o 
  -4  -8   4      907.86      943.92     64.71 o 
  -3  -8   4     1927.12     1783.30     79.23 o 
  -2  -8   4     2148.70     2258.38    110.71 o 
  -1  -8   4      407.28      519.38     48.68 o 
   0  -8   4       10.97        9.30     17.90 o 
   1  -8   4      114.64      138.03     31.16 o 
   2  -8   4       13.03        3.90     17.71 o 
   3  -8   4       17.04        4.12     26.17 o 
   4  -8   4      104.81      132.40     41.87 o 
   5  -8   4      421.02      494.69     68.50 o 
 -16  -7   4      397.06      252.87     68.16 o 
 -15  -7   4      496.68      367.49     77.16 o 
 -14  -7   4        5.59      -31.96     35.75 o 
 -13  -7   4       29.59      -14.77     38.42 o 
 -12  -7   4        4.74       -5.94     20.72 o 
 -11  -7   4        4.02      -15.25     17.15 o 
 -10  -7   4     1119.83     1124.85     59.02 o 
  -9  -7   4     1575.42     1650.69    102.19 o 
  -8  -7   4      656.14      656.77     30.58 o 
  -7  -7   4       53.14       64.52     15.12 o 
  -6  -7   4     5950.66     6024.12    136.70 o 
  -5  -7   4     4315.87     4640.79    111.36 o 
  -4  -7   4     7184.10     7093.25    157.75 o 
  -3  -7   4      973.42     1025.51     36.57 o 
  -2  -7   4      387.91      440.88     53.70 o 
  -1  -7   4     3692.56     3825.79    112.09 o 
   0  -7   4     6730.44     6488.16    167.84 o 
   1  -7   4     1559.95     1587.22    102.83 o 
   2  -7   4     2322.97     2457.06    102.65 o 
   3  -7   4      181.23      138.87     39.74 o 
   4  -7   4       49.66       42.70     31.36 o 
   5  -7   4      334.57      376.21     59.19 o 
   6  -7   4        6.11       17.70     27.68 o 
 -16  -6   4     1643.00     1869.18    149.85 o 
 -15  -6   4     2529.61     2919.81    192.46 o 
 -14  -6   4      492.96      477.32     76.63 o 
 -13  -6   4       42.84       -3.27     34.43 o 
 -12  -6   4     1645.26     1705.86    130.95 o 
 -11  -6   4     1000.25      999.28     54.86 o 
 -10  -6   4     4320.52     4307.19    182.83 o 
  -9  -6   4      371.34      390.64     34.92 o 
  -8  -6   4      207.99      224.96     17.41 o 
  -7  -6   4       18.91       -0.62     17.13 o 
  -6  -6   4      949.91      862.35     33.99 o 
  -5  -6   4      484.63      516.20     31.56 o 
  -4  -6   4      287.00      334.80     24.75 o 
  -3  -6   4      214.36      249.95     18.97 o 
  -2  -6   4      687.02      740.89     28.93 o 
  -1  -6   4     4735.73     4979.50    122.68 o 
   0  -6   4     3184.71     3157.20     82.38 o 
   1  -6   4     7548.67     7409.41    183.11 o 
   2  -6   4     2682.99     2409.67    148.41 o 
   3  -6   4       74.05       82.72     31.16 o 
   4  -6   4     2353.89     2463.96    128.60 o 
   5  -6   4     3649.11     3462.34    220.57 o 
   6  -6   4     1742.41     1732.32    107.64 o 
   7  -6   4     1531.22     1426.54     98.46 o 
 -16  -5   4      803.04      648.45     90.20 o 
 -15  -5   4      695.90      571.79     82.00 o 
 -14  -5   4       41.22       -2.72     37.11 o 
 -13  -5   4        7.50       10.74     31.60 o 
 -12  -5   4      559.13      620.49     78.70 o 
 -11  -5   4     3945.25     4258.52    231.49 o 
 -10  -5   4     6963.62     7079.56    215.54 o 
  -9  -5   4     3141.66     2877.81    102.06 o 
  -8  -5   4       14.01       12.92     10.30 o 
  -7  -5   4     2031.79     1977.28     51.06 o 
  -6  -5   4     1444.37     1549.29     48.54 o 
  -5  -5   4    10709.04    10991.44    224.55 o 
  -4  -5   4        3.83       17.86     15.09 o 
  -3  -5   4      849.91      839.31     30.94 o 
  -2  -5   4       49.34       39.56     14.12 o 
  -1  -5   4      312.92      336.65     26.11 o 
   0  -5   4      529.76      507.75     30.86 o 
   1  -5   4     1236.25     1210.05     51.27 o 
   2  -5   4     2167.73     2079.05     69.78 o 
   3  -5   4       98.30      129.47     23.02 o 
   4  -5   4     1506.69     1525.79    269.42 o 
   5  -5   4     4185.12     4163.51    179.70 o 
   6  -5   4     5097.53     4893.56    207.37 o 
   7  -5   4     1050.18     1085.03    180.84 o 
   8  -5   4      107.20      155.55     36.93 o 
 -16  -4   4       73.55       47.52     41.34 o 
 -15  -4   4       71.13       74.51     39.55 o 
 -14  -4   4      116.15       65.87     38.21 o 
 -13  -4   4       38.25       -3.92     28.72 o 
 -12  -4   4      286.66      276.32     51.50 o 
 -11  -4   4     1209.47     1192.65     94.57 o 
 -10  -4   4     3667.69     3587.96    195.06 o 
  -9  -4   4      284.62      283.14     26.36 o 
  -8  -4   4      274.67      262.49     19.25 o 
  -7  -4   4     4193.64     4111.96    108.00 o 
  -6  -4   4    18452.00    18915.72    367.69 o 
  -5  -4   4    22529.73    22113.80    429.15 o 
  -4  -4   4     7246.90     6683.45    175.76 o 
  -3  -4   4       46.88       64.22     12.58 o 
  -2  -4   4     2500.88     2443.87     84.17 o 
  -1  -4   4     5007.95     5287.69    104.68 o 
   0  -4   4     8295.97     7863.13    172.49 o 
   1  -4   4     1363.55     1282.67     79.66 o 
   2  -4   4      554.35      560.32     37.06 o 
   3  -4   4      186.80      167.37     28.78 o 
   4  -4   4        6.03      -12.89     12.47 o 
   5  -4   4        8.39        2.97     14.04 o 
   6  -4   4      715.24      816.55     68.16 o 
   7  -4   4     1086.73     1005.58     80.16 o 
   8  -4   4        7.15       20.30     27.19 o 
   9  -4   4      265.42      236.82     55.96 o 
  10  -4   4      990.16      995.77     82.04 o 
 -16  -3   4     1056.58     1037.26     96.61 o 
 -15  -3   4      851.93      971.88     90.99 o 
 -14  -3   4        3.29      -18.97     26.60 o 
 -13  -3   4      196.94      166.06     44.36 o 
 -12  -3   4     1595.34     1608.66    110.35 o 
 -11  -3   4       55.38       50.85     29.36 o 
 -10  -3   4      260.25      191.66     39.31 o 
  -9  -3   4       71.61       67.96     16.00 o 
  -8  -3   4      266.67      237.66     17.05 o 
  -7  -3   4     1433.80     1436.87     76.87 o 
  -6  -3   4     1672.32     1695.07     50.47 o 
  -5  -3   4     4994.44     4914.22    102.75 o 
  -4  -3   4     1193.37     1189.54     34.29 o 
  -3  -3   4     4141.06     4023.04     84.39 o 
  -2  -3   4     3614.82     3850.42    104.60 o 
  -1  -3   4     8970.93     9014.60    166.09 o 
   0  -3   4    21572.27    21885.01    410.38 o 
   1  -3   4    15403.75    15375.14    315.07 o 
   2  -3   4     4008.88     4087.40    111.71 o 
   3  -3   4      661.29      652.25     78.93 o 
   4  -3   4     2789.97     2561.78    144.22 o 
   5  -3   4     3541.51     3704.12    121.30 o 
   6  -3   4      427.45      446.96     38.32 o 
   7  -3   4      767.08      839.22     53.08 o 
   8  -3   4      194.01      206.04     31.52 o 
   9  -3   4       25.32       28.86     26.11 o 
  10  -3   4       13.48       11.21     22.13 o 
 -15  -2   4     1497.15     1454.49    108.15 o 
 -14  -2   4        0.23      -25.33     25.24 o 
 -13  -2   4      164.91      220.46     43.92 o 
 -12  -2   4     4790.96     4851.86    241.67 o 
 -11  -2   4     4974.67     5039.84    246.75 o 
 -10  -2   4     3343.75     3216.71    168.61 o 
  -9  -2   4      139.09      100.32     22.99 o 
  -8  -2   4      311.48      359.30     32.16 o 
  -7  -2   4     6797.98     6853.68    215.29 o 
  -6  -2   4     1730.59     1614.49     49.49 o 
  -5  -2   4     5569.62     5495.66    132.79 o 
  -4  -2   4      882.98      845.36     58.60 o 
  -3  -2   4      743.36      688.49     26.40 o 
  -2  -2   4      316.27      332.91     15.89 o 
  -1  -2   4     2427.52     2507.39    140.20 o 
   0  -2   4    19123.76    20500.27    338.06 o 
   1  -2   4      420.80      456.92     32.60 o 
   2  -2   4     1779.60     1777.29    116.08 o 
   3  -2   4     3258.28     3149.41     88.88 o 
   4  -2   4     3219.99     2939.69    154.38 o 
   5  -2   4     6324.44     5928.38    272.50 o 
   6  -2   4     8553.61     8317.94    233.01 o 
   7  -2   4     1358.49     1375.06    134.23 o 
   8  -2   4      428.59      442.10     52.10 o 
   9  -2   4     1081.94     1003.63     56.09 o 
  10  -2   4     2964.45     2757.84    110.59 o 
  11  -2   4      667.78      642.27     54.98 o 
 -15  -1   4       50.83       43.21     31.89 o 
 -14  -1   4       37.87       10.16     27.86 o 
 -13  -1   4        0.47       -2.74     23.18 o 
 -12  -1   4     1265.12     1321.70     89.78 o 
 -11  -1   4     2779.10     3003.64    157.79 o 
 -10  -1   4     4348.44     4454.71    214.51 o 
  -9  -1   4      283.05      270.40     25.94 o 
  -8  -1   4     1622.15     1989.88    102.58 o 
  -7  -1   4     9431.80     9476.66    405.32 o 
  -6  -1   4    14959.50    15136.09    647.63 o 
  -5  -1   4    12876.05    12289.81    530.03 o 
  -4  -1   4    11259.06    11396.21    314.60 o 
  -2  -1   4     5632.79     5560.32    254.61 o 
  -1  -1   4     5158.34     5310.42    132.90 o 
   0  -1   4     4399.21     3961.51    108.81 o 
   1  -1   4     1200.22     1183.40     45.07 o 
   2  -1   4       88.01       83.99     13.52 o 
   3  -1   4       38.15       29.76     12.52 o 
   4  -1   4     2231.28     2143.21     86.09 o 
   5  -1   4     5236.35     4834.42    228.75 o 
   6  -1   4     1006.68      946.60     79.20 o 
   7  -1   4     1389.42     1292.82     78.12 o 
   8  -1   4      232.31      282.46     50.68 o 
   9  -1   4      997.13      952.13     47.66 o 
  10  -1   4     2898.04     2857.55    110.56 o 
  11  -1   4     3289.36     3474.36    128.70 o 
  12  -1   4     1011.36     1029.96     84.06 o 
 -15   0   4       74.66       88.97     31.57 o 
 -14   0   4      113.38      123.86     34.38 o 
 -13   0   4       83.51       75.44     29.68 o 
 -12   0   4       72.31       75.84     26.28 o 
 -11   0   4       47.07       34.37     21.58 o 
 -10   0   4       68.45      103.87     24.18 o 
  -9   0   4        5.93        5.55     12.04 o 
  -8   0   4      303.18      368.72     23.04 o 
  -7   0   4     6828.79     7125.13    181.48 o 
  -6   0   4     2314.01     2470.21     84.47 o 
  -3   0   4      602.36      544.97     30.36 o 
  -2   0   4    21037.23    22419.38    482.64 o 
  -1   0   4    12559.19    14249.19    392.95 o 
   0   0   4     7318.81     6452.29    163.70 o 
   1   0   4    12051.75    11498.65    281.02 o 
   2   0   4      304.02      337.37     19.92 o 
   3   0   4     2595.39     2646.35     67.94 o 
   4   0   4     5308.86     5036.38    144.63 o 
   5   0   4     2576.80     2650.07    142.62 o 
   6   0   4       84.83      126.41     34.05 o 
   7   0   4      213.03      279.59     47.18 o 
   8   0   4       73.18       66.80     16.35 o 
   9   0   4      215.79      182.84     23.10 o 
  10   0   4      565.75      586.35     39.42 o 
  11   0   4      391.46      409.45     55.74 o 
  12   0   4      708.29      572.07     70.74 o 
  13   0   4        2.19       20.95     23.23 o 
 -10   1   4      742.01      800.12     72.37 o 
  -9   1   4      558.77      543.17     57.06 o 
  -8   1   4      464.55      531.80     31.28 o 
  -7   1   4     1112.74     1179.73     46.36 o 
  -6   1   4       20.23       45.94     10.37 o 
  -5   1   4     1085.39     1146.20     63.23 o 
  -4   1   4     2701.79     3116.63    145.39 o 
  -1   1   4     9352.10     9984.67    194.02 o 
   0   1   4    67023.09    68077.92   1589.32 o 
   1   1   4      602.32      619.62     33.52 o 
   2   1   4     1572.88     1600.08     53.63 o 
   3   1   4    11383.94    10994.45    209.71 o 
   4   1   4     8029.30     7969.04    183.92 o 
   5   1   4    14931.39    13967.52    362.20 o 
   6   1   4    10970.08    10274.98    346.32 o 
   7   1   4      195.96      205.88     31.41 o 
   8   1   4      279.64      310.05     38.44 o 
   9   1   4     3347.24     3415.79     99.25 o 
  10   1   4      734.72      754.71     42.58 o 
  11   1   4       59.80       42.34     20.34 o 
  12   1   4        9.64       11.72     20.43 o 
  13   1   4       96.60       59.23     25.52 o 
 -12   2   4     4644.97     4740.85    310.54 o 
 -11   2   4     3918.27     4030.86    267.19 o 
 -10   2   4     3757.61     3906.75    167.35 o 
  -9   2   4      361.23      375.80     63.62 o 
  -8   2   4     2192.10     2174.31    154.87 o 
  -7   2   4     7041.90     7539.74    415.43 o 
  -6   2   4    17462.08    16363.54    845.83 o 
  -5   2   4     4829.61     4313.91    188.06 o 
  -4   2   4        1.28       10.26      5.57 o 
  -3   2   4     1176.57     1269.30     47.44 o 
  -2   2   4     3491.33     3658.30    161.58 o 
  -1   2   4      504.08      638.28     38.23 o 
   0   2   4      766.66      796.78     19.32 o 
   1   2   4     5658.27     5480.91    102.79 o 
   2   2   4     7028.45     6771.14    147.22 o 
   3   2   4     7854.15     7825.73    180.73 o 
   4   2   4      844.34      756.92     31.08 o 
   5   2   4    22455.22    21533.79    545.02 o 
   6   2   4     3336.88     2960.88     92.89 o 
   7   2   4     2143.46     1939.55    141.36 o 
   8   2   4     3839.07     3613.04    177.58 o 
   9   2   4     5363.39     5196.65    149.05 o 
  10   2   4     6668.99     6687.21    170.01 o 
  11   2   4     2232.17     2197.96     89.13 o 
  12   2   4       79.87       70.54     23.48 o 
  13   2   4       22.82       13.79     20.69 o 
  14   2   4      672.96      681.52     56.83 o 
 -12   3   4      362.87      575.02     96.45 o 
 -11   3   4      358.47      679.78     99.31 o 
 -10   3   4      588.87      726.11     98.77 o 
  -9   3   4      145.41      105.77     37.76 o 
  -8   3   4      620.15      566.28     68.90 o 
  -7   3   4     9288.33     8845.05    480.89 o 
  -6   3   4     5057.24     4908.06    278.83 o 
  -4   3   4     1167.69     1281.95     41.74 o 
  -3   3   4       40.33       39.81     18.49 o 
  -2   3   4     7928.14     8484.65    367.42 o 
  -1   3   4    20527.07    21335.79    895.63 o 
   0   3   4     2353.66     2310.42     49.78 o 
   1   3   4      309.41      284.15     16.30 o 
   2   3   4       79.21       80.48      7.96 o 
   3   3   4      221.24      225.64     23.97 o 
   4   3   4     1352.32     1394.44     37.54 o 
   5   3   4        0.73       -6.04      7.30 o 
   6   3   4      175.89      180.54     25.57 o 
   7   3   4      276.62      297.57     23.00 o 
   8   3   4       20.76       29.66     31.12 o 
   9   3   4     1639.24     1505.49     77.93 o 
  10   3   4     4193.37     4328.93    118.46 o 
  11   3   4     1583.86     1646.20    125.80 o 
  12   3   4     1929.39     2053.44     86.86 o 
  13   3   4      135.69      136.68     32.25 o 
  14   3   4      603.64      619.34     52.48 o 
  15   3   4     1473.94     1636.04     84.42 o 
 -11   4   4     1617.74     1468.34    140.42 o 
 -10   4   4        9.85       12.43     28.42 o 
  -9   4   4      754.65      793.40     93.29 o 
  -8   4   4      793.96      835.58     88.56 o 
  -7   4   4      744.72      848.05     83.35 o 
  -6   4   4     1987.18     1988.21     90.26 o 
  -5   4   4     1275.29     1199.87     61.01 o 
  -4   4   4        4.87       14.34      9.93 o 
  -3   4   4     1872.54     1889.95     85.07 o 
  -2   4   4    13381.50    13186.60    341.75 o 
  -1   4   4     9617.96     9695.09    422.34 o 
   0   4   4    15209.16    15723.18    669.84 o 
   1   4   4      377.70      423.70     19.31 o 
   2   4   4      883.79      949.15     27.71 o 
   3   4   4    15157.96    14925.80    307.80 o 
   4   4   4    47399.36    46221.52   1072.97 o 
   5   4   4     9440.43     9148.34    195.40 o 
   6   4   4     4273.07     3700.48     79.79 o 
   7   4   4      675.44      686.94     26.23 o 
   8   4   4      136.83      151.42     17.35 o 
   9   4   4     1638.32     1766.46    187.92 o 
  10   4   4        0.33       -3.79     13.81 o 
  11   4   4      131.27       94.51     31.22 o 
  12   4   4      448.15      411.55     39.91 o 
  13   4   4       60.25       57.00     29.82 o 
  14   4   4      312.73      339.35     55.58 o 
  15   4   4      593.65      575.81     53.93 o 
  -9   5   4      397.99      502.95     80.24 o 
  -8   5   4     3887.11     3454.68    228.40 o 
  -7   5   4     1738.25     1633.35    127.78 o 
  -6   5   4     2258.18     2134.58     99.14 o 
  -5   5   4        0.65        5.06     11.13 o 
  -4   5   4      819.01      828.35     38.90 o 
  -3   5   4     1964.13     2055.42     55.17 o 
  -2   5   4      497.12      700.68     38.63 o 
  -1   5   4     1135.31     1210.85     53.54 o 
   0   5   4       88.34       65.01      9.04 o 
   1   5   4     1123.04      406.55     44.98 o 
   2   5   4      566.79      479.24     26.67 o 
   3   5   4     5893.89     6125.18    130.85 o 
   4   5   4    31583.41    31780.99    626.41 o 
   5   5   4    22867.06    22376.65    504.35 o 
   6   5   4     2338.34     2157.06     93.22 o 
   7   5   4       12.94       18.11      8.12 o 
   8   5   4     5697.56     5601.54    126.07 o 
   9   5   4     5970.61     5792.54    122.66 o 
  10   5   4     2377.53     2335.84     73.75 o 
  11   5   4     1880.76     1931.97     79.58 o 
  12   5   4       30.11       13.14     17.59 o 
  13   5   4      108.63       86.57     25.29 o 
  14   5   4      347.49      348.15     41.48 o 
  15   5   4       17.35        3.82     22.02 o 
  -8   6   4     2055.78     1955.87    154.66 o 
  -7   6   4     7200.19     7331.46    277.00 o 
  -6   6   4     5363.58     5140.86    261.84 o 
  -5   6   4     3829.59     4008.26    166.49 o 
  -4   6   4      475.18      504.91     24.03 o 
  -3   6   4     6738.07     6766.53    222.43 o 
  -2   6   4     7419.99     7680.82    210.27 o 
  -1   6   4     4226.36     4285.25    203.10 o 
   0   6   4     1755.88     2010.41     54.10 o 
   1   6   4     4326.46     4292.55     95.09 o 
   2   6   4      904.39      940.90     43.20 o 
   3   6   4      204.03      221.35     14.27 o 
   4   6   4       60.29       57.07      9.02 o 
   5   6   4      905.76      932.95     32.02 o 
   6   6   4      185.98      219.74     14.98 o 
   7   6   4      217.85      169.06     20.29 o 
   8   6   4      792.27      800.98     34.56 o 
   9   6   4     5927.24     5774.66    122.58 o 
  10   6   4     5409.48     5038.11    124.10 o 
  11   6   4     1187.15     1089.52     56.20 o 
  12   6   4      252.73      264.13     32.55 o 
  13   6   4     1019.71     1062.20     60.80 o 
  14   6   4     1493.74     1589.52     78.32 o 
  15   6   4     1636.27     1727.76     84.47 o 
  16   6   4      749.58      665.35     66.31 o 
  -7   7   4      564.96      614.68     87.78 o 
  -6   7   4     1227.92     1250.87     78.70 o 
  -5   7   4      368.12      478.80     36.65 o 
  -4   7   4       31.78       37.05     14.20 o 
  -3   7   4     6044.01     6213.36    179.39 o 
  -2   7   4     8399.60     8611.77    279.72 o 
  -1   7   4    13864.40    13925.15    620.13 o 
   0   7   4     9395.23     9744.03    265.08 o 
   1   7   4      368.21      396.49     26.86 o 
   2   7   4     1923.30     2152.29     55.45 o 
   3   7   4     4011.28     4010.56     79.33 o 
   4   7   4    18458.69    18911.31    363.06 o 
   5   7   4        5.94       13.89      7.44 o 
   6   7   4      611.85      576.73     33.32 o 
   7   7   4     1859.97     1804.74     65.27 o 
   8   7   4       84.61       47.41     12.45 o 
   9   7   4      164.07      186.33     18.51 o 
  10   7   4        8.58        4.46     13.27 o 
  11   7   4      601.16      553.98     77.91 o 
  12   7   4       54.04       38.92     23.77 o 
  13   7   4      130.41      137.08     54.01 o 
  14   7   4     1258.05     1318.73     81.17 o 
  15   7   4     1085.21     1174.81     79.55 o 
  16   7   4      698.85      765.28     72.69 o 
  -7   8   4      292.21      312.08     37.64 o 
  -6   8   4      728.84      658.22     82.25 o 
  -5   8   4        5.06       -8.44     12.66 o 
  -4   8   4       96.89      120.43     20.96 o 
  -3   8   4      241.74      265.78     53.41 o 
  -2   8   4      760.63      929.81     58.87 o 
  -1   8   4     5769.45     6075.17    226.48 o 
   0   8   4     4167.07     4122.25    128.78 o 
   1   8   4     3359.39     3415.21     98.09 o 
   2   8   4     6414.05     6101.73    133.63 o 
   3   8   4    10669.06    10815.37    212.21 o 
   4   8   4    12154.89    11846.93    233.54 o 
   5   8   4     5586.62     5482.17    123.59 o 
   6   8   4      384.75      364.21     21.76 o 
   7   8   4     1025.19      997.18     34.65 o 
   8   8   4     3291.61     3196.33     78.73 o 
   9   8   4     7448.55     7361.46    187.54 o 
  10   8   4       62.39       86.35     17.56 o 
  11   8   4      383.20      359.47     30.34 o 
  12   8   4      151.79      224.99     31.02 o 
  13   8   4       28.88        4.77     24.47 o 
  14   8   4       67.52       63.76     30.57 o 
  15   8   4       46.72       40.46     31.34 o 
  16   8   4       62.12       45.26     32.60 o 
  -8   9   4     2537.86     2265.04    137.12 o 
  -7   9   4     2908.33     2752.66    121.81 o 
  -6   9   4     1376.31     1270.56     76.02 o 
  -5   9   4        7.27       -0.84     20.99 o 
  -4   9   4      178.09      139.13     38.36 o 
  -3   9   4     1764.30     1610.81     78.07 o 
  -2   9   4     1100.36     1297.72     60.45 o 
  -1   9   4     2073.28     2140.10    103.60 o 
   0   9   4      446.45      481.33     36.98 o 
   1   9   4      165.23      132.14     19.07 o 
   2   9   4       55.90       49.13     15.35 o 
   3   9   4      819.46      884.71     61.30 o 
   4   9   4     2645.36     2796.94     91.70 o 
   5   9   4     1183.29     1100.78     48.97 o 
   6   9   4      472.33      467.15     46.84 o 
   7   9   4      991.69      917.23     55.12 o 
   8   9   4     1075.90      972.04     37.93 o 
   9   9   4     3436.35     3368.16     83.43 o 
  10   9   4     2954.53     2957.03     95.98 o 
  11   9   4      441.67      498.63     35.74 o 
  12   9   4       42.31       50.67     18.32 o 
  13   9   4     1530.16     1586.54     64.71 o 
  14   9   4     1794.92     1745.57     96.96 o 
  15   9   4      460.14      468.25     56.58 o 
  16   9   4       72.46       79.72     61.67 o 
  -7  10   4     1529.78     1610.30     94.21 o 
  -6  10   4     2246.61     1854.64    100.11 o 
  -5  10   4       28.65        2.86     24.26 o 
  -4  10   4       55.22       95.36     70.38 o 
  -3  10   4     4935.84     4857.67    187.43 o 
  -2  10   4     9304.26     9172.49    267.25 o 
  -1  10   4     4823.55     4972.82    160.31 o 
   0  10   4     1496.22     1591.94     71.21 o 
   1  10   4        3.32        5.41     14.47 o 
   2  10   4      848.70      903.03     49.76 o 
   3  10   4      520.84      641.32     55.44 o 
   4  10   4     4496.01     4083.18    148.67 o 
   5  10   4       35.50       21.62     15.93 o 
   6  10   4       87.76       37.43     16.45 o 
   7  10   4      454.33      383.01     49.74 o 
   8  10   4      482.56      469.95     34.96 o 
   9  10   4      955.31      868.98     37.71 o 
  10  10   4      674.79      609.98     33.82 o 
  11  10   4     1334.69     1239.68     54.02 o 
  12  10   4      291.35      331.02     32.24 o 
  13  10   4      559.53      664.22     60.74 o 
  14  10   4     2990.81     3135.03    103.64 o 
  15  10   4     1133.84     1087.34     78.62 o 
  16  10   4      355.86      418.75     57.57 o 
  -5  11   4      172.37      207.28     44.59 o 
  -4  11   4        1.70        0.45     21.64 o 
  -3  11   4     1260.93     1123.20     77.18 o 
  -2  11   4     2074.78     2151.02    111.09 o 
  -1  11   4     4384.90     4551.98    182.30 o 
   0  11   4      156.44      150.74     28.36 o 
   1  11   4      698.83      684.15     49.80 o 
   2  11   4     4131.19     4395.59    132.79 o 
   3  11   4    10419.33    10209.95    263.47 o 
   4  11   4     2129.46     2155.76    132.84 o 
   5  11   4     1202.98     1243.75     51.91 o 
   6  11   4        9.25        2.41     13.12 o 
   7  11   4      823.02      836.92     38.77 o 
   8  11   4     1288.13     1314.08     77.64 o 
   9  11   4      683.51      594.30     44.25 o 
  10  11   4        9.64       -2.91     14.16 o 
  11  11   4        0.77      -13.28     15.33 o 
  12  11   4       40.80        1.63     17.51 o 
  13  11   4       26.64       14.50     17.97 o 
  14  11   4      192.11      212.53     31.39 o 
  15  11   4      315.53      315.11     36.38 o 
  16  11   4      421.28      404.42     89.90 o 
  -4  12   4      222.44      211.21     71.28 o 
  -3  12   4      284.23      228.69     51.26 o 
  -2  12   4       26.56       40.76     29.22 o 
  -1  12   4       65.97       83.63     32.86 o 
   0  12   4       74.15       97.98     34.09 o 
   1  12   4       80.11       92.32     32.08 o 
   2  12   4     1417.63     1481.73     74.48 o 
   3  12   4     1519.24     1587.98     73.17 o 
   4  12   4     1560.48     1543.00     73.07 o 
   5  12   4      234.46      239.59     34.58 o 
   6  12   4      664.14      636.72     33.46 o 
   7  12   4     2398.19     2287.76     69.60 o 
   8  12   4     3762.96     3657.00    106.56 o 
   9  12   4     4668.74     4703.65    129.93 o 
  10  12   4     1598.13     1554.49     61.12 o 
  11  12   4       28.01        0.14     16.82 o 
  12  12   4      162.26      175.85     37.93 o 
  13  12   4      527.14      553.42     42.41 o 
  14  12   4      167.49      115.49     25.40 o 
  15  12   4       80.05       42.55     23.63 o 
  16  12   4        1.11       -6.37     22.29 o 
  -2  13   4     1725.59     1537.32    209.24 o 
  -1  13   4      936.75     1028.64     92.57 o 
   0  13   4       81.55       71.90     33.61 o 
   1  13   4      622.01      592.73     68.18 o 
   2  13   4      293.41      300.51     49.83 o 
   3  13   4      218.29      176.50     34.37 o 
   4  13   4      190.31      146.47     31.87 o 
   5  13   4       16.12       26.17     25.98 o 
   6  13   4        5.94       25.04     24.53 o 
   7  13   4      187.67      188.25     22.73 o 
   8  13   4     1975.88     1951.89    103.67 o 
   9  13   4     2257.47     2123.07     97.91 o 
  10  13   4      813.10      714.94     47.45 o 
  11  13   4      395.57      385.48     37.23 o 
  12  13   4     1138.28     1193.56     64.82 o 
  13  13   4      708.35      683.26     55.28 o 
  14  13   4     1729.18     1906.77     90.71 o 
  15  13   4      364.97      412.66     40.56 o 
   0  14   4       48.60      115.68     41.45 o 
   1  14   4      346.18      323.88     52.86 o 
   2  14   4     2188.69     2299.64    128.08 o 
   3  14   4     2787.13     2832.28    159.03 o 
   4  14   4     1457.81     1343.79     77.53 o 
   5  14   4      631.49      593.38     54.47 o 
   6  14   4      345.47      281.42     41.67 o 
   7  14   4       48.25       23.44     52.79 o 
   8  14   4      343.55      413.84     50.30 o 
   9  14   4        2.31        0.09     17.65 o 
  10  14   4        2.12       94.87     67.40 o 
  11  14   4       30.91        8.24     20.16 o 
  12  14   4        8.76       14.05     21.64 o 
  13  14   4      281.61      297.96     37.87 o 
  14  14   4     1066.71     1011.63     73.76 o 
   2  15   4      935.13     1066.27     98.04 o 
   3  15   4     1375.72     1657.23    111.03 o 
   4  15   4     1649.29     1657.91    148.03 o 
   5  15   4      101.95       45.80     29.42 o 
   6  15   4      391.29      345.13     47.46 o 
   7  15   4     2039.57     1770.54    144.58 o 
   8  15   4     1313.03     1234.97     86.40 o 
   9  15   4     1044.51     1110.82     59.18 o 
  10  15   4      455.23      481.87     39.88 o 
  11  15   4      157.22      178.33     29.17 o 
  12  15   4       16.47        1.79     26.11 o 
  13  15   4      247.83      243.62     36.83 o 
   5  16   4       93.14      114.99     37.69 o 
   6  16   4       27.84       19.55     31.30 o 
   7  16   4      818.54      686.44     74.59 o 
   8  16   4     1252.41     1113.24     87.10 o 
   9  16   4     1727.23     1659.97    215.48 o 
  10  16   4      124.49       82.75     41.29 o 
  11  16   4        0.05        3.35     20.60 o 
 -11 -11   5       95.90       59.57     35.90 o 
 -10 -11   5     1928.62     1840.46    141.78 o 
  -9 -11   5     1819.21     1689.55     81.06 o 
  -8 -11   5     1323.73     1192.43     66.99 o 
  -7 -11   5      790.94      712.56     94.66 o 
  -6 -11   5       14.67      -59.38     51.75 o 
  -5 -11   5        3.03       28.08     30.95 o 
  -4 -11   5      471.78      508.86     55.93 o 
  -3 -11   5      157.28      164.46     44.14 o 
 -13 -10   5      167.12      179.85     43.40 o 
 -12 -10   5       13.42        7.15     28.53 o 
 -11 -10   5       73.50       60.85     33.65 o 
 -10 -10   5     1155.45     1176.77     90.22 o 
  -9 -10   5     2227.32     2263.37     92.06 o 
  -8 -10   5     2502.36     2554.05    100.67 o 
  -7 -10   5     1227.13     1252.82    139.32 o 
  -6 -10   5       20.40       13.50     18.52 o 
  -5 -10   5      671.96      786.06     69.75 o 
  -4 -10   5     1723.13     2021.48     96.20 o 
  -3 -10   5     2985.71     3176.08    110.11 o 
  -2 -10   5     1583.66     1689.56     78.42 o 
  -1 -10   5       13.67       18.91     23.26 o 
   0 -10   5        1.55      -11.70     23.54 o 
 -14  -9   5     1589.11     1722.88    152.53 o 
 -13  -9   5      352.17      450.38     48.17 o 
 -12  -9   5      145.25       72.49     38.40 o 
 -11  -9   5      242.19      207.36     42.62 o 
 -10  -9   5       30.06       22.89     28.45 o 
  -9  -9   5       51.65       50.47     47.10 o 
  -8  -9   5      355.71      410.78     40.57 o 
  -7  -9   5       11.46      -10.73     22.38 o 
  -6  -9   5       16.47       18.57     16.79 o 
  -5  -9   5      166.72      147.25     24.14 o 
  -4  -9   5     3489.30     3548.33    136.11 o 
  -3  -9   5     2492.36     2428.35     90.50 o 
  -2  -9   5     2487.72     2584.14    142.30 o 
  -1  -9   5        6.65       35.12     22.57 o 
   0  -9   5      407.02      452.63     45.27 o 
   1  -9   5     1427.20     1433.71    110.21 o 
   2  -9   5     2585.55     2541.25    150.09 o 
 -15  -8   5     1277.09     1391.79    135.84 o 
 -14  -8   5     2395.43     2475.79    107.34 o 
 -13  -8   5     1185.54     1107.40    115.39 o 
 -12  -8   5        8.48        4.30     22.27 o 
 -11  -8   5      310.24      319.29     89.69 o 
 -10  -8   5     1249.61     1336.50    110.22 o 
  -9  -8   5     2944.54     2993.47    101.52 o 
  -8  -8   5     1670.69     1681.51     73.34 o 
  -7  -8   5      908.32      825.09     51.67 o 
  -6  -8   5     1123.30     1154.62     75.28 o 
  -5  -8   5      216.43      261.63     45.87 o 
  -4  -8   5      301.64      334.97     37.23 o 
  -3  -8   5     1384.04     1307.51    120.01 o 
  -2  -8   5       69.57       60.14     21.48 o 
  -1  -8   5        1.64       22.57     19.16 o 
   0  -8   5      260.31      338.59     48.41 o 
   1  -8   5     2949.04     2725.78    196.91 o 
   2  -8   5     2175.44     2005.72    125.84 o 
   3  -8   5     1485.41     1383.45    103.02 o 
   4  -8   5       94.81       91.56     41.39 o 
 -15  -7   5       89.68       75.54     53.01 o 
 -14  -7   5      703.62      619.08     91.66 o 
 -13  -7   5      276.06      248.10     35.58 o 
 -12  -7   5       64.80       50.10     32.22 o 
 -11  -7   5     1398.99     1393.61     70.23 o 
 -10  -7   5     2277.60     2348.57     96.92 o 
  -9  -7   5     4649.72     4464.56    153.90 o 
  -8  -7   5     3273.87     3246.68    131.87 o 
  -7  -7   5      901.20      923.26     39.41 o 
  -6  -7   5       20.00        7.67     14.29 o 
  -5  -7   5     3024.75     3091.38     92.52 o 
  -4  -7   5     6187.99     6225.74    138.45 o 
  -3  -7   5     1340.46     1378.72     48.87 o 
  -2  -7   5     1428.27     1513.19     84.88 o 
  -1  -7   5      997.26      988.12     71.42 o 
   0  -7   5        4.72       14.82     16.57 o 
   1  -7   5        8.10        5.28     25.82 o 
   2  -7   5      293.42      348.19     59.55 o 
   3  -7   5        4.80       -1.12     25.68 o 
   4  -7   5       11.79       54.54     36.78 o 
   5  -7   5       51.97      109.74     41.75 o 
 -15  -6   5      323.17      249.13     64.31 o 
 -14  -6   5      223.00      200.66     57.70 o 
 -13  -6   5       78.59      106.28     50.00 o 
 -12  -6   5       12.67       -1.94     35.18 o 
 -11  -6   5      189.59      198.16     40.82 o 
 -10  -6   5       22.17       21.84     18.64 o 
  -9  -6   5     2332.93     2388.54    125.73 o 
  -8  -6   5     1533.39     1383.70     49.23 o 
  -7  -6   5      850.26      827.34     33.94 o 
  -6  -6   5     2370.83     2605.81     87.32 o 
  -5  -6   5     2753.03     3000.94    123.03 o 
  -4  -6   5     8313.11     8152.22    176.88 o 
  -3  -6   5     5364.91     5325.72    111.15 o 
  -2  -6   5     2950.75     2975.66     85.00 o 
  -1  -6   5      103.41      136.34     28.46 o 
   0  -6   5     3334.84     3200.30     98.44 o 
   1  -6   5     3967.44     4027.25    116.26 o 
   2  -6   5     2247.80     2276.50    124.17 o 
   3  -6   5     1402.63     1385.23     95.31 o 
   4  -6   5       22.17        5.47     24.31 o 
   5  -6   5       35.63       33.77     32.10 o 
   6  -6   5      304.00      352.59     56.45 o 
 -15  -5   5     1442.83     1524.66    131.86 o 
 -14  -5   5     2995.20     2808.34    184.87 o 
 -13  -5   5      521.06      532.38     79.48 o 
 -12  -5   5       47.81       69.35     37.41 o 
 -11  -5   5     1663.86     1640.86    123.51 o 
 -10  -5   5     1048.18     1103.43     56.53 o 
  -9  -5   5     1843.24     1716.21     72.60 o 
  -8  -5   5       13.10        1.07     16.15 o 
  -7  -5   5       27.96       14.83      9.78 o 
  -6  -5   5        9.77        3.96      9.87 o 
  -5  -5   5      532.61      625.05     56.07 o 
  -4  -5   5     1486.91     1527.80     74.50 o 
  -3  -5   5      396.12      450.27     24.59 o 
  -2  -5   5      893.31      885.45     32.85 o 
  -1  -5   5     1469.76     1499.65     70.64 o 
   0  -5   5     3230.30     3152.44     89.02 o 
   1  -5   5     9469.43     9128.01    211.60 o 
   2  -5   5     4994.34     4773.17    152.77 o 
   3  -5   5     3508.37     3458.01    180.50 o 
   4  -5   5       17.81       14.06     48.80 o 
   5  -5   5     1787.51     1915.09    220.67 o 
   6  -5   5     2078.75     1959.58    167.60 o 
   7  -5   5     1659.07     1787.00    108.85 o 
   8  -5   5      398.34      353.24     54.95 o 
 -15  -4   5     1284.50     1297.28    115.40 o 
 -14  -4   5     1175.75     1296.42    112.28 o 
 -13  -4   5       49.23       57.60     38.56 o 
 -12  -4   5      254.32      235.13     52.07 o 
 -11  -4   5     1651.41     1472.33    114.56 o 
 -10  -4   5     2981.52     2764.84    165.31 o 
  -9  -4   5    10176.02     9602.83    280.98 o 
  -8  -4   5     2331.44     2149.66     81.23 o 
  -7  -4   5      471.31      500.71     26.08 o 
  -6  -4   5     2969.26     2882.40     68.52 o 
  -5  -4   5     1803.91     1758.69     45.43 o 
  -4  -4   5     4609.61     4848.57    138.71 o 
  -3  -4   5        6.32       -3.76     11.60 o 
  -2  -4   5      278.96      251.26     27.53 o 
  -1  -4   5      454.96      441.98     21.99 o 
   0  -4   5     1200.58     1112.23     52.74 o 
   1  -4   5       61.80       80.29     22.41 o 
   2  -4   5     1735.69     1738.58     69.26 o 
   3  -4   5     1187.74     1239.49     62.35 o 
   4  -4   5        0.05       21.07     17.50 o 
   5  -4   5      923.93      898.97     55.14 o 
   6  -4   5     4368.88     4381.78    145.65 o 
   7  -4   5     2217.88     2252.73    128.12 o 
   8  -4   5     1908.59     1927.10    210.13 o 
   9  -4   5       49.13       89.09     34.57 o 
 -15  -3   5       23.91       23.47     36.94 o 
 -14  -3   5       24.10       41.55     34.83 o 
 -13  -3   5       39.10       33.82     33.73 o 
 -12  -3   5       10.43       10.61     26.38 o 
 -11  -3   5      911.26      938.21     83.67 o 
 -10  -3   5     1179.32     1066.61     88.19 o 
  -9  -3   5     4195.61     4158.71    216.66 o 
  -8  -3   5      680.61      704.81     38.57 o 
  -7  -3   5       27.30       48.90     14.41 o 
  -6  -3   5     6416.98     6643.41    163.78 o 
  -5  -3   5     7725.39     7751.07    158.63 o 
  -4  -3   5    16379.73    16337.43    271.46 o 
  -3  -3   5     4845.89     4983.33    174.15 o 
  -2  -3   5      251.26      318.43     21.76 o 
  -1  -3   5      533.93      592.44     24.71 o 
   0  -3   5     8104.35     8409.67    162.31 o 
   1  -3   5     4460.31     4386.96    122.46 o 
   2  -3   5     6489.59     6813.07    175.71 o 
   3  -3   5       64.97       47.49     19.39 o 
   4  -3   5       16.25        3.63     19.62 o 
   5  -3   5       32.49       30.08     16.64 o 
   6  -3   5       61.77       69.51     21.18 o 
   7  -3   5     1606.28     1583.28     72.43 o 
   8  -3   5      619.75      639.39     49.96 o 
   9  -3   5       55.09       38.34     27.03 o 
  10  -3   5      210.15      206.94     36.63 o 
 -15  -2   5     1345.88     1639.81    121.24 o 
 -14  -2   5      739.99      829.03     81.06 o 
 -13  -2   5      123.65       99.38     37.55 o 
 -12  -2   5      776.85      784.50     76.09 o 
 -11  -2   5      479.79      574.08     66.85 o 
 -10  -2   5      260.69      309.64     48.89 o 
  -9  -2   5      133.92       93.38     30.66 o 
  -8  -2   5      178.76      154.34     33.69 o 
  -7  -2   5       20.17        7.97      9.96 o 
  -6  -2   5      450.29      397.07     29.20 o 
  -5  -2   5     2589.42     2596.41     88.18 o 
  -4  -2   5    13415.88    13266.26    238.21 o 
  -3  -2   5     5641.65     5426.37    113.85 o 
  -2  -2   5     1250.28     1395.34     51.12 o 
  -1  -2   5     5563.63     5140.91    101.25 o 
   0  -2   5     6843.46     6657.57    130.21 o 
   1  -2   5    25312.04    25727.03    534.92 o 
   2  -2   5     5258.45     5727.33    196.88 o 
   3  -2   5     2424.73     2704.04     84.16 o 
   4  -2   5        5.76        7.31     33.81 o 
   5  -2   5     4475.23     4386.36    158.72 o 
   6  -2   5       65.42       52.50     19.03 o 
   7  -2   5      999.44      957.78     54.52 o 
   8  -2   5       60.25       63.17     22.19 o 
   9  -2   5        2.92       23.94     17.13 o 
  10  -2   5        5.57        4.51     18.24 o 
  11  -2   5        2.98      -15.77     21.72 o 
 -15  -1   5     1551.26     1545.95    112.99 o 
 -14  -1   5     2381.86     2388.87    144.47 o 
 -13  -1   5        1.86       40.00     28.27 o 
 -12  -1   5      196.48      180.44     40.85 o 
 -11  -1   5     5330.44     5170.67    252.67 o 
 -10  -1   5     6434.60     6902.50    322.20 o 
  -6  -1   5      165.84      128.63     14.70 o 
  -5  -1   5     2634.56     2781.93    114.71 o 
  -4  -1   5       38.19       55.80     11.00 o 
  -3  -1   5      776.80      930.65     31.99 o 
  -2  -1   5     1365.43     1404.54     46.69 o 
  -1  -1   5      128.84      106.15     13.67 o 
   0  -1   5      509.53      487.46     21.43 o 
   1  -1   5     7477.57     7401.94    141.71 o 
   2  -1   5     3221.21     3196.08     99.27 o 
   3  -1   5     1669.63     1593.38     52.31 o 
   4  -1   5     2171.37     2111.51     73.60 o 
   5  -1   5     1413.55     1361.75    124.75 o 
   6  -1   5     8007.97     7696.00    250.25 o 
   7  -1   5     2563.94     2554.37     93.29 o 
   8  -1   5     2379.65     2334.86     78.90 o 
   9  -1   5      272.97      262.70     48.90 o 
  10  -1   5     1324.44     1365.05     85.48 o 
  11  -1   5     1092.03     1131.63     69.46 o 
  12  -1   5      806.59      792.04    128.88 o 
 -14   0   5      217.87      196.23     41.42 o 
 -13   0   5       58.18       21.22     24.45 o 
 -11   0   5     2275.19     2490.01    135.83 o 
 -10   0   5     4218.76     4163.68    203.74 o 
  -9   0   5     5893.33     5755.57    267.46 o 
  -8   0   5     1354.36     1288.26     54.68 o 
  -7   0   5      435.43      493.74     34.38 o 
  -5   0   5     9754.59    10023.45    439.60 o 
  -4   0   5    11964.60    12153.82    284.30 o 
  -3   0   5     4432.33     4801.88    268.66 o 
  -2   0   5     1076.12     1279.77     35.71 o 
  -1   0   5      913.34      891.22     28.53 o 
   0   0   5     9020.64     9158.35    177.26 o 
   1   0   5      694.14      661.71     26.90 o 
   2   0   5      369.20      391.54     23.16 o 
   3   0   5      430.56      437.20     25.44 o 
   4   0   5       85.73       40.17     12.45 o 
   5   0   5     2467.16     2547.97     88.47 o 
   6   0   5     4690.82     4497.63    222.61 o 
   7   0   5     1281.32     1431.47     92.38 o 
   8   0   5      690.68      710.89     50.02 o 
   9   0   5       20.53       20.17     27.86 o 
  10   0   5     1135.19     1145.66     63.16 o 
  11   0   5     3267.51     3168.78    102.69 o 
  12   0   5     2007.31     2036.11     94.25 o 
 -14   1   5       48.46       26.95     28.13 o 
 -13   1   5       18.16       23.69     23.95 o 
 -12   1   5      320.98      376.05     45.46 o 
 -11   1   5        7.51       -0.17     18.13 o 
 -10   1   5       16.17       13.95     16.87 o 
  -9   1   5      529.92      506.90     46.15 o 
  -8   1   5       58.14       90.76     15.58 o 
  -7   1   5     1345.67     1458.45     47.72 o 
  -6   1   5     5283.62     5138.06    162.70 o 
  -5   1   5    11538.59    10585.10    458.18 o 
  -3   1   5    13383.93    14389.19    615.75 o 
  -2   1   5       29.06       29.54     17.54 o 
  -1   1   5    13601.84    13570.66    313.38 o 
   0   1   5    22703.25    22087.84    413.76 o 
   1   1   5    11151.84    11077.39    236.20 o 
   2   1   5     4233.22     3827.54     91.16 o 
   3   1   5       43.29       48.54      9.63 o 
   4   1   5      403.99      476.94     23.19 o 
   5   1   5     6408.92     6656.31    136.83 o 
   6   1   5      228.70      203.46     30.69 o 
   7   1   5      360.15      339.80     53.41 o 
   8   1   5       68.06       71.09     16.60 o 
   9   1   5       89.74       57.46     16.83 o 
  10   1   5      306.03      265.34     38.05 o 
  11   1   5      573.49      611.87     45.85 o 
  12   1   5     1298.60     1353.98     84.13 o 
  13   1   5      603.70      626.22     55.91 o 
  -9   2   5     1137.97     1264.16     89.19 o 
  -8   2   5     1410.09     1226.18     49.35 o 
  -7   2   5      156.69      177.48     17.90 o 
  -6   2   5      108.71      105.50     14.30 o 
  -5   2   5      261.04      258.66     31.15 o 
  -4   2   5     5210.88     5502.94    249.89 o 
  -3   2   5     3477.96     3818.20    168.11 o 
  -2   2   5      918.05     1144.24     57.64 o 
  -1   2   5    10191.86    10862.57    236.70 o 
   0   2   5     1709.52     1550.38     41.94 o 
   1   2   5    10280.81    10444.71    209.11 o 
   2   2   5     4022.77     3843.21    182.71 o 
   3   2   5      217.69      238.99     31.51 o 
   4   2   5     5466.12     5495.09    113.63 o 
   5   2   5     6615.56     6411.58    130.80 o 
   6   2   5     8643.92     8484.57    187.01 o 
   7   2   5     5072.75     4971.70    189.15 o 
   8   2   5      290.37      231.05     35.14 o 
   9   2   5      503.40      531.29     36.32 o 
  10   2   5     1253.35     1304.73     55.21 o 
  11   2   5      109.14       81.07     22.85 o 
  12   2   5      440.54      381.80     43.98 o 
  13   2   5      108.64      104.30     28.93 o 
  14   2   5        2.49      -29.75     20.18 o 
 -11   3   5     4380.00     4473.46    289.45 o 
 -10   3   5     5126.57     5074.64    312.90 o 
  -9   3   5     1294.80     1421.94    120.18 o 
  -8   3   5     1208.46     1462.32    116.22 o 
  -7   3   5     2089.70     1677.13    121.42 o 
  -6   3   5     4677.91     4584.05    180.70 o 
  -5   3   5     9401.41     9761.28    242.34 o 
  -4   3   5     3815.29     3981.79    104.97 o 
  -3   3   5     3096.81     3057.56    102.63 o 
  -2   3   5     1453.09     1630.80     83.02 o 
  -1   3   5       37.32       45.54      9.18 o 
   0   3   5      406.21      470.89     20.93 o 
   1   3   5      690.76      669.28     22.45 o 
   2   3   5      443.30      408.92     23.83 o 
   3   3   5      408.35      522.36     18.42 o 
   4   3   5     4106.51     3824.61     91.66 o 
   5   3   5     2263.49     1970.54     55.03 o 
   6   3   5     6670.74     6627.33    170.87 o 
   7   3   5     5834.10     5852.80    154.51 o 
   8   3   5      548.12      539.04     45.50 o 
   9   3   5     1145.68     1247.18    100.11 o 
  10   3   5     4559.54     4817.50    131.07 o 
  11   3   5     6035.71     6065.28    161.55 o 
  12   3   5     1788.73     1829.47     83.07 o 
  13   3   5      203.31      248.95     42.48 o 
  14   3   5       37.20       37.45     24.08 o 
  -9   4   5      971.47     1138.93    112.36 o 
  -8   4   5      208.90      202.61     45.37 o 
  -7   4   5      711.38      527.79     63.54 o 
  -6   4   5     6135.59     6134.84    273.97 o 
  -5   4   5    15710.35    16523.66    496.70 o 
  -4   4   5     4727.24     4671.97    109.96 o 
  -3   4   5     3090.93     3067.53    110.48 o 
  -2   4   5     3478.53     3837.20    180.58 o 
  -1   4   5    14325.11    15369.39    655.14 o 
   0   4   5    20930.12    20512.46    820.54 o 
   1   4   5      901.23      949.48     30.29 o 
   2   4   5     1835.63     1969.14     46.77 o 
   3   4   5      204.81      189.26     11.83 o 
   4   4   5      129.86      113.61     11.91 o 
   5   4   5     1237.33     1155.15     36.81 o 
   6   4   5      196.65      122.62     13.46 o 
   7   4   5      249.18      209.95     20.01 o 
   8   4   5      227.20      238.56     20.33 o 
   9   4   5      577.68      507.19     39.99 o 
  10   4   5     2812.67     2754.64     85.44 o 
  11   4   5      953.29      952.91     47.97 o 
  12   4   5     2975.15     3049.15    133.29 o 
  13   4   5      269.61      257.91     58.07 o 
  14   4   5       21.15       15.59     21.35 o 
  15   4   5      643.74      796.57    108.22 o 
  -8   5   5      262.62      309.40     57.83 o 
  -7   5   5        5.91       12.60     20.08 o 
  -6   5   5     1511.30     1740.22     83.51 o 
  -5   5   5     1399.19     1218.61     51.94 o 
  -4   5   5      517.16      455.85     21.60 o 
  -3   5   5        3.22        1.66      5.88 o 
  -2   5   5     3861.97     3975.19    146.30 o 
  -1   5   5     6287.17     5259.49    244.63 o 
   0   5   5    19545.71    19078.15    429.86 o 
   1   5   5     3340.24     3218.90     84.12 o 
   2   5   5     3081.01     2851.90     63.96 o 
   3   5   5      469.65      471.67     30.06 o 
   4   5   5     3774.70     3359.25     89.86 o 
   5   5   5    11504.05    10633.18    181.50 o 
   6   5   5    11086.47    10615.97    228.41 o 
   7   5   5     1453.91     1319.82     42.21 o 
   8   5   5        2.42       -1.83      9.05 o 
   9   5   5       92.30       90.83     15.91 o 
  10   5   5      522.34      541.92     35.98 o 
  11   5   5       20.64       -3.70     13.34 o 
  12   5   5        0.26        6.34     19.52 o 
  13   5   5      351.05      370.29     60.27 o 
  14   5   5       43.64       38.92     24.30 o 
  15   5   5      352.45      375.96     45.94 o 
  -7   6   5     2486.82     2061.19    137.83 o 
  -6   6   5     2428.53     2182.97    102.65 o 
  -5   6   5      679.99      704.58     82.90 o 
  -4   6   5       49.69       57.23     13.47 o 
  -3   6   5      815.48      948.53     33.61 o 
  -2   6   5      806.26      859.12     36.92 o 
  -1   6   5      589.74      573.94     32.99 o 
   0   6   5     1850.30     1997.24     54.41 o 
   1   6   5     2549.71     2697.56     72.24 o 
   2   6   5      208.33      219.12     13.00 o 
   3   6   5      562.57      571.30     19.39 o 
   4   6   5      773.41      630.27     21.48 o 
   5   6   5    33390.45    32121.12    556.07 o 
   6   6   5     6714.73     6133.66    189.56 o 
   7   6   5     5654.14     5743.64    158.50 o 
   8   6   5      700.99      701.01     44.73 o 
   9   6   5      623.11      635.66     29.10 o 
  10   6   5     2400.55     2466.19    111.64 o 
  11   6   5     2099.60     2217.14    105.29 o 
  12   6   5      195.06      165.49     29.77 o 
  13   6   5        5.48      -20.85     18.79 o 
  14   6   5      190.33      150.15     31.31 o 
  15   6   5      202.80      160.74     66.78 o 
  -7   7   5     2857.17     2566.15    169.79 o 
  -6   7   5     5701.23     5369.28    187.37 o 
  -5   7   5     7988.33     7755.49    255.87 o 
  -4   7   5     1124.27     1036.44     98.35 o 
  -3   7   5       32.25       82.73     42.59 o 
  -2   7   5     5063.08     5624.86    207.17 o 
  -1   7   5     5369.97     5353.09    193.31 o 
   0   7   5     2292.07     2352.37     63.96 o 
   1   7   5     1732.61     1810.09     49.51 o 
   2   7   5      388.38      388.93     21.52 o 
   3   7   5        9.36       11.01      8.28 o 
   4   7   5     1879.09     1952.76     54.18 o 
   5   7   5        1.92       -9.16      9.10 o 
   6   7   5     3125.98     3003.14     66.09 o 
   7   7   5      940.64      897.74     30.78 o 
   8   7   5       99.09       83.00     13.84 o 
   9   7   5       49.47       55.67     13.21 o 
  10   7   5     7149.40     7340.42    163.40 o 
  11   7   5     1161.99     1133.95     49.58 o 
  12   7   5     2071.75     2187.38     90.13 o 
  13   7   5      147.59      215.69     34.79 o 
  14   7   5      264.92      240.24     43.13 o 
  15   7   5     1034.85     1009.47     78.24 o 
  16   7   5     1050.74     1140.72     85.79 o 
  -7   8   5      255.25      209.80     32.78 o 
  -6   8   5     1352.64     1332.88    180.17 o 
  -5   8   5     1196.85     1156.25     67.23 o 
  -4   8   5      698.22      783.28     56.17 o 
  -3   8   5       15.91        4.50     16.95 o 
  -2   8   5     5595.10     5876.62    295.84 o 
  -1   8   5     7653.78     7673.35    367.43 o 
   0   8   5    11389.74    11780.79    374.75 o 
   1   8   5     5178.50     5520.93    144.79 o 
   2   8   5     1964.45     2023.80     55.72 o 
   3   8   5     1784.05     1655.93     59.26 o 
   4   8   5     4574.64     4549.16     84.48 o 
   5   8   5     1758.37     1889.39     63.84 o 
   6   8   5     1878.14     1785.89     56.04 o 
   7   8   5       35.69       48.37     10.82 o 
   8   8   5        6.37      -10.12      9.59 o 
   9   8   5      450.47      373.12     25.44 o 
  10   8   5       45.88       62.93     16.94 o 
  11   8   5      553.51      547.42     36.55 o 
  12   8   5      228.77      225.04     26.57 o 
  13   8   5       60.70       41.58     27.63 o 
  14   8   5       37.92       37.10     28.54 o 
  15   8   5     1030.02     1073.01     78.41 o 
  16   8   5      616.13      597.00     67.33 o 
  -8   9   5      376.96      365.55     54.59 o 
  -7   9   5      271.26      206.77     68.88 o 
  -6   9   5      464.68      516.77     51.39 o 
  -5   9   5        2.21       -0.65     20.41 o 
  -4   9   5      892.79      799.55    147.34 o 
  -3   9   5       67.08       33.03     22.32 o 
  -2   9   5      872.88     1027.72     63.93 o 
  -1   9   5     2214.06     2310.30    105.85 o 
   0   9   5     3751.77     3846.18    149.39 o 
   1   9   5     3415.91     3528.51    155.06 o 
   2   9   5      684.49      709.95     66.50 o 
   3   9   5     4114.49     4222.73    121.26 o 
   4   9   5     5877.67     5799.00    123.00 o 
   5   9   5    12983.50    12684.48    230.02 o 
   6   9   5     3574.88     3444.33    125.39 o 
   7   9   5     2024.52     2021.82     71.79 o 
   8   9   5      174.40      206.47     25.33 o 
   9   9   5      400.51      424.29     27.87 o 
  10   9   5     2181.68     2170.72     73.42 o 
  11   9   5      534.88      527.22     37.45 o 
  12   9   5       66.15       47.37     19.19 o 
  13   9   5       10.54      -11.32     16.99 o 
  14   9   5       31.22       31.53     29.40 o 
  15   9   5        4.96       -1.61     28.16 o 
  16   9   5       77.27       83.06     36.66 o 
  -7  10   5     2910.97     2837.06    129.15 o 
  -6  10   5     2010.86     1797.67    204.51 o 
  -5  10   5     2758.19     2630.62    133.21 o 
  -4  10   5       10.15       12.32     19.58 o 
  -3  10   5       52.63       47.81     24.16 o 
  -2  10   5      538.73      612.27     76.96 o 
  -1  10   5     1663.13     1696.60     89.07 o 
   0  10   5      160.14      161.49     33.73 o 
   1  10   5      710.70      822.12     90.55 o 
   2  10   5     2470.22     2349.21    132.59 o 
   3  10   5      314.18      304.40     32.42 o 
   4  10   5     1983.17     1970.61     61.47 o 
   5  10   5     2745.26     2675.42     80.64 o 
   6  10   5     3005.34     2923.52    107.23 o 
   7  10   5      386.94      468.26     39.05 o 
   8  10   5     1596.87     1427.28     49.24 o 
   9  10   5     1257.67     1232.40     56.28 o 
  10  10   5     4998.79     5265.80    120.33 o 
  11  10   5     2006.90     1987.57     72.33 o 
  12  10   5      700.61      659.54     52.86 o 
  13  10   5      568.71      516.54     39.76 o 
  14  10   5      666.63      650.39     46.07 o 
  15  10   5      670.19      677.28     69.19 o 
  16  10   5      250.90      209.49     46.28 o 
  -6  11   5     2382.18     2192.61    168.79 o 
  -5  11   5     1464.39     1470.00     90.96 o 
  -4  11   5      253.48      281.61     45.69 o 
  -3  11   5       77.18       49.17     26.08 o 
  -2  11   5     4147.16     4350.48    175.07 o 
  -1  11   5     4013.96     3759.90    388.07 o 
   0  11   5     5192.90     5299.83    201.28 o 
   1  11   5      103.97       91.89     32.78 o 
   2  11   5       16.78        4.38     19.11 o 
   3  11   5      238.93      281.29     34.88 o 
   4  11   5      828.34      804.11     50.25 o 
   5  11   5      289.11      275.81     22.06 o 
   6  11   5      626.26      541.12     31.64 o 
   7  11   5       18.81        8.36     15.89 o 
   8  11   5      528.99      533.07     60.35 o 
   9  11   5      415.21      377.93     32.87 o 
  10  11   5      784.62      728.45     37.86 o 
  11  11   5      942.10      846.99     46.88 o 
  12  11   5      178.84      125.78     24.49 o 
  13  11   5       23.49       14.62     18.62 o 
  14  11   5      536.39      551.10     43.86 o 
  15  11   5     1872.28     1954.36    116.39 o 
  16  11   5      942.08      832.48     78.97 o 
  -4  12   5       38.32       45.73     32.17 o 
  -3  12   5        0.33        6.06     23.38 o 
  -2  12   5      638.23      761.22     72.65 o 
  -1  12   5     3220.83     3424.59    152.66 o 
   0  12   5     2269.80     2465.92    122.13 o 
   1  12   5      580.83      555.52     99.91 o 
   2  12   5       19.26       -7.85     20.00 o 
   3  12   5     1623.43     1632.80     73.42 o 
   4  12   5     6476.34     6489.81    183.48 o 
   5  12   5     3490.12     3382.19    114.78 o 
   6  12   5      182.55      212.69     23.74 o 
   7  12   5       29.39       -1.73     14.69 o 
   8  12   5      254.66      275.23     75.33 o 
   9  12   5     1204.99     1287.25     88.15 o 
  10  12   5      474.67      477.04     37.15 o 
  11  12   5      238.08      176.68     26.23 o 
  12  12   5      240.82      259.69     30.75 o 
  13  12   5       23.88        3.54     18.72 o 
  14  12   5        0.77       13.88     27.91 o 
  15  12   5      311.17      321.44     37.78 o 
  -3  13   5      178.24      132.20     41.15 o 
  -2  13   5        0.59      -16.16     22.46 o 
  -1  13   5       50.00       69.59     33.23 o 
   0  13   5      774.02      760.24    107.13 o 
   1  13   5        3.27        6.34     26.03 o 
   2  13   5       28.55       16.77     25.77 o 
   3  13   5      975.00      867.54     58.45 o 
   4  13   5     1800.27     1758.78     96.46 o 
   5  13   5     1438.95     1226.42     68.39 o 
   6  13   5     1023.39      976.13     60.91 o 
   7  13   5       23.10       19.71     15.51 o 
   8  13   5     1219.51     1082.75     50.35 o 
   9  13   5     3745.22     3668.54    109.54 o 
  10  13   5     3126.63     3129.10     97.86 o 
  11  13   5      633.42      627.58     41.48 o 
  12  13   5       60.94       45.63     48.00 o 
  13  13   5      190.88      199.39     34.58 o 
  14  13   5      512.10      580.81     53.91 o 
  15  13   5        1.22      -26.00     20.21 o 
  -1  14   5      848.52      922.34    158.51 o 
   0  14   5      739.12      910.16     87.87 o 
   1  14   5        1.48        5.76     28.48 o 
   2  14   5      315.87      318.22     53.94 o 
   3  14   5       27.40       18.15     24.21 o 
   4  14   5      151.50       97.66     40.38 o 
   5  14   5      280.61      274.92     42.14 o 
   6  14   5      134.86      104.05     46.14 o 
   7  14   5      175.25      124.82     55.56 o 
   8  14   5      223.91      240.15     27.17 o 
   9  14   5      994.74      978.55     71.75 o 
  10  14   5     1331.95     1151.98     55.86 o 
  11  14   5     1006.04      953.40     50.44 o 
  12  14   5        2.01        5.99     18.10 o 
  13  14   5      181.10      196.49     33.59 o 
  14  14   5      731.37      715.88     59.10 o 
   1  15   5       16.57        4.58     29.60 o 
   2  15   5      455.78      532.09     71.27 o 
   3  15   5     1051.39      912.25    181.15 o 
   4  15   5     1058.72     1073.84     75.70 o 
   5  15   5     1185.30     1171.86     74.59 o 
   6  15   5       61.84       21.50     29.82 o 
   7  15   5       74.06       34.05     31.85 o 
   8  15   5       76.63       95.81     38.55 o 
   9  15   5      260.38      241.70     29.61 o 
  10  15   5       58.89       24.53     20.89 o 
  11  15   5        7.68      -27.45     28.70 o 
  12  15   5      255.31      201.37     31.39 o 
  13  15   5       26.14        1.64     22.55 o 
   4  16   5     2125.34     2018.13    100.78 o 
   5  16   5     1013.71     1058.06     74.46 o 
   6  16   5     1096.58      918.90    105.87 o 
   7  16   5      620.67      629.23     72.17 o 
   8  16   5     1300.60     1357.33    351.43 o 
   9  16   5      875.79      997.53    126.47 o 
  10  16   5      686.20      733.08     46.35 o 
  11  16   5      108.79       65.71     24.07 o 
  -8 -11   6      217.48      232.81     77.56 o 
  -7 -11   6       68.82       67.11     58.24 o 
  -6 -11   6       20.90       30.38     58.41 o 
 -12 -10   6      968.82      776.72     79.18 o 
 -11 -10   6      444.43      371.67     55.88 o 
 -10 -10   6      107.48      116.12     40.88 o 
  -9 -10   6     1321.90     1296.44     69.66 o 
  -8 -10   6     1789.90     1746.65     81.86 o 
  -7 -10   6     1548.41     1604.98     77.01 o 
  -6 -10   6     1054.81     1181.51    115.40 o 
  -5 -10   6       89.85       85.05     60.63 o 
  -4 -10   6       10.35        0.36     22.16 o 
  -3 -10   6      289.42      309.57     46.06 o 
  -2 -10   6        2.98        0.87     22.20 o 
 -13  -9   6      110.73      103.00     37.82 o 
 -12  -9   6      278.75      291.99     51.08 o 
 -11  -9   6      109.93       51.49     33.46 o 
 -10  -9   6      137.53      152.33     39.56 o 
  -9  -9   6      957.18     1004.85     74.83 o 
  -8  -9   6     3715.82     3733.00    129.43 o 
  -7  -9   6     2766.33     2773.21    105.62 o 
  -6  -9   6     1936.25     2032.91     86.00 o 
  -5  -9   6       96.32      128.65     77.37 o 
  -4  -9   6      954.26     1016.53     65.71 o 
  -3  -9   6     1808.19     1874.04     80.57 o 
  -2  -9   6     3037.98     3197.22    110.75 o 
  -1  -9   6     1064.53     1204.54     67.30 o 
   0  -9   6      149.56      145.68     48.20 o 
 -14  -8   6      683.86      651.86     86.10 o 
 -13  -8   6     1065.93      968.17    120.81 o 
 -12  -8   6      472.67      431.48     45.85 o 
 -11  -8   6        5.81      -37.55     21.94 o 
 -10  -8   6        5.07      -29.85     25.54 o 
  -9  -8   6        0.78      -27.58     18.01 o 
  -8  -8   6      326.29      303.19     35.15 o 
  -7  -8   6      464.56      463.65     42.91 o 
  -6  -8   6       16.18      -23.48     27.78 o 
  -5  -8   6       97.07       77.83     21.42 o 
  -4  -8   6      573.23      718.67     59.07 o 
  -3  -8   6     4767.25     5009.24    200.45 o 
  -2  -8   6     1627.18     1680.79     74.34 o 
  -1  -8   6     4632.44     4736.12    138.65 o 
   0  -8   6       13.71       -7.42     24.44 o 
   1  -8   6      145.88      119.60     43.15 o 
   2  -8   6     1745.61     1944.80    187.63 o 
 -14  -7   6      959.49     1015.05    124.79 o 
 -13  -7   6     3062.01     3390.80    134.71 o 
 -12  -7   6     1230.00     1217.28     69.62 o 
 -11  -7   6      192.09      199.70     34.34 o 
 -10  -7   6      278.66      241.41     35.11 o 
  -9  -7   6      821.06      855.37     58.55 o 
  -8  -7   6     1666.77     1790.24     73.02 o 
  -7  -7   6     2333.76     2373.51     91.18 o 
  -6  -7   6      133.46      146.61     37.48 o 
  -5  -7   6       67.85       95.06     20.35 o 
  -4  -7   6      116.97      133.35     18.09 o 
  -3  -7   6      386.89      370.33     39.12 o 
  -2  -7   6     1983.27     2016.76     76.73 o 
  -1  -7   6       94.80       90.68     23.15 o 
   0  -7   6       95.60      121.72     32.71 o 
   1  -7   6      149.03      136.73     34.46 o 
   2  -7   6     2968.14     3049.57    163.09 o 
   3  -7   6     1823.70     1939.75    126.03 o 
   4  -7   6     2388.68     2315.00    138.36 o 
 -15  -6   6      119.63       64.02     50.93 o 
 -14  -6   6      140.68      110.11     52.44 o 
 -13  -6   6     1343.23     1386.04    124.46 o 
 -12  -6   6     1087.39     1101.82     62.67 o 
 -11  -6   6       47.86       82.31     25.08 o 
 -10  -6   6     1639.43     1605.65     76.41 o 
  -9  -6   6     1413.92     1384.47     69.55 o 
  -8  -6   6     6357.66     6504.08    144.99 o 
  -7  -6   6     3288.16     3441.76     89.69 o 
  -6  -6   6     1346.17     1356.50     92.24 o 
  -5  -6   6      652.73      747.12     47.77 o 
  -4  -6   6     4360.86     4405.95    103.62 o 
  -3  -6   6     4072.88     4195.35     93.84 o 
  -2  -6   6     1539.50     1508.88     54.78 o 
  -1  -6   6        1.77       -7.02     13.36 o 
   0  -6   6       39.94       43.57     25.26 o 
   1  -6   6      301.93      285.45     40.28 o 
   2  -6   6       64.96      111.22     38.01 o 
   3  -6   6      262.09      283.29     69.06 o 
   4  -6   6       27.20       11.43     29.06 o 
   5  -6   6       82.91       49.81     33.01 o 
   6  -6   6      311.74      297.73     55.19 o 
 -15  -5   6      496.15      390.41     77.77 o 
 -14  -5   6      485.00      469.24     79.68 o 
 -13  -5   6        2.14        9.74     37.43 o 
 -11  -5   6      143.22      141.67     26.17 o 
 -10  -5   6     1304.71     1372.87     66.24 o 
  -9  -5   6      150.94      174.06     27.37 o 
  -8  -5   6     3671.82     3568.28    170.95 o 
  -7  -5   6     3699.44     3701.86     90.87 o 
  -6  -5   6      547.96      584.88     32.79 o 
  -5  -5   6      254.83      252.75     21.62 o 
  -4  -5   6     2366.58     2504.21     81.15 o 
  -3  -5   6     8599.31     9044.46    174.42 o 
  -2  -5   6     4141.18     4201.51    105.44 o 
  -1  -5   6     4192.07     4335.08    105.68 o 
   0  -5   6      104.38      104.56     23.12 o 
   1  -5   6     2791.39     2764.73     88.97 o 
   2  -5   6     3247.83     3334.32    100.34 o 
   3  -5   6     2068.01     2206.08    123.96 o 
   4  -5   6      677.16      705.40     73.72 o 
   5  -5   6      522.07      495.96     63.26 o 
   6  -5   6      282.01      329.98     54.67 o 
   7  -5   6        0.18      -19.97     26.62 o 
 -15  -4   6     1411.41     1335.98    121.43 o 
 -14  -4   6     1982.48     1870.38    141.90 o 
 -13  -4   6     3042.19     2880.78    183.04 o 
 -12  -4   6      604.44      685.40     86.07 o 
 -11  -4   6      114.42      102.36     42.99 o 
 -10  -4   6      614.05      669.61     83.05 o 
  -9  -4   6     1826.72     1828.00     76.66 o 
  -8  -4   6       18.86       29.79     17.63 o 
  -7  -4   6      405.39      473.82     38.32 o 
  -6  -4   6      863.15      862.37     34.50 o 
  -5  -4   6      423.32      465.65     24.50 o 
  -4  -4   6       21.64       14.32     14.82 o 
  -3  -4   6     2082.06     2249.04    240.17 o 
  -2  -4   6      905.27      860.92     35.58 o 
  -1  -4   6     1077.11     1096.70     39.72 o 
   0  -4   6       73.64       45.21     19.62 o 
   1  -4   6     3268.75     3218.05     96.10 o 
   2  -4   6     7220.43     7256.95    177.37 o 
   3  -4   6     4516.05     4503.27    163.18 o 
   4  -4   6     3534.33     3600.79    126.45 o 
   5  -4   6       12.11        1.84     18.37 o 
   6  -4   6      619.05      552.69    127.91 o 
   7  -4   6     1744.93     1578.96    102.62 o 
   8  -4   6     1157.52     1176.37     93.59 o 
 -15  -3   6      746.61      637.49     85.37 o 
 -14  -3   6     1931.13     1969.22    140.99 o 
 -13  -3   6     1478.30     1450.39    115.30 o 
 -12  -3   6      807.39      720.52     84.45 o 
 -11  -3   6      146.62       77.90     37.85 o 
 -10  -3   6     1418.14     1437.85    109.56 o 
  -9  -3   6     5559.86     5515.26    173.46 o 
  -8  -3   6    13217.88    12499.32    359.10 o 
  -7  -3   6     2668.85     2678.42     96.22 o 
  -6  -3   6       19.70        7.73      9.70 o 
  -5  -3   6     2779.01     2995.06     65.73 o 
  -4  -3   6     2708.96     2774.78     63.05 o 
  -3  -3   6     1042.49     1118.25     72.31 o 
  -2  -3   6      298.74      240.30     21.24 o 
  -1  -3   6     1066.25     1152.07     38.93 o 
   0  -3   6     1323.65     1283.97     40.96 o 
   1  -3   6      962.50      915.54     44.76 o 
   2  -3   6     1941.05     1890.74     68.99 o 
   3  -3   6      587.92      623.95     39.65 o 
   4  -3   6     1931.66     1948.17     82.08 o 
   5  -3   6      566.59      552.10     63.23 o 
   6  -3   6     2367.77     2206.28     91.62 o 
   7  -3   6     2869.74     2648.96    104.59 o 
   8  -3   6     2861.54     2923.21    120.85 o 
   9  -3   6     1349.57     1433.14     81.28 o 
 -15  -2   6       35.17       18.15     36.58 o 
 -14  -2   6       13.90        5.74     31.81 o 
 -13  -2   6      329.52      217.11     48.71 o 
 -12  -2   6       65.88       44.35     30.98 o 
 -11  -2   6       13.11        1.68     26.55 o 
 -10  -2   6     1626.01     1479.21    105.86 o 
  -9  -2   6     3896.29     3480.79    190.36 o 
  -8  -2   6     4936.36     4716.83    240.35 o 
  -7  -2   6     2801.40     2727.47     93.82 o 
  -6  -2   6        1.42        1.97     10.71 o 
  -5  -2   6     2936.85     2898.18     68.54 o 
  -4  -2   6     9529.22    10208.21    233.29 o 
  -3  -2   6     9960.07    10018.78    205.08 o 
  -2  -2   6     4960.11     4784.24    198.93 o 
  -1  -2   6     3170.45     3035.40     64.35 o 
   0  -2   6      572.42      574.77     26.35 o 
   1  -2   6     3361.02     3425.10     92.91 o 
   2  -2   6     1789.21     1672.55     78.01 o 
   3  -2   6     3786.89     3779.53    126.06 o 
   4  -2   6      532.99      505.88     69.81 o 
   5  -2   6      249.06      208.26     37.99 o 
   6  -2   6        6.66       -6.11     14.80 o 
   7  -2   6      601.78      621.52     49.59 o 
   8  -2   6      975.36      961.21     53.91 o 
   9  -2   6      542.80      506.37     45.44 o 
  10  -2   6      181.82      199.32     42.91 o 
 -15  -1   6     1126.84     1190.26    100.51 o 
 -14  -1   6     1506.57     1400.08    106.99 o 
 -13  -1   6      609.41      634.21     73.65 o 
 -12  -1   6      165.37      136.75     37.56 o 
 -11  -1   6      339.41      338.72     52.61 o 
 -10  -1   6      190.96      212.82     40.59 o 
  -9  -1   6      540.88      619.71     61.35 o 
  -8  -1   6      201.62      175.70     38.01 o 
  -7  -1   6        0.75       10.43     10.65 o 
  -6  -1   6       25.98        5.73     10.53 o 
  -5  -1   6      684.55      652.74     31.18 o 
  -4  -1   6     2836.71     2861.48     85.56 o 
  -3  -1   6     6579.62     6836.42    159.70 o 
  -2  -1   6    12350.50    13155.26    371.18 o 
  -1  -1   6       85.16      112.20     17.71 o 
   0  -1   6     1574.19     1625.91     40.77 o 
   1  -1   6     9511.06     9287.49    177.38 o 
   2  -1   6    13920.29    13948.83    301.20 o 
   3  -1   6     6954.62     7018.12    163.69 o 
   4  -1   6     3814.20     3762.73    115.03 o 
   5  -1   6      134.03      141.43     29.70 o 
   6  -1   6     2694.69     2820.62    119.50 o 
   7  -1   6      472.90      437.70     36.14 o 
   8  -1   6     1200.50     1156.71    109.87 o 
   9  -1   6      362.10      381.85     35.78 o 
  10  -1   6       45.08       42.25     21.45 o 
  11  -1   6       14.96       18.26     20.00 o 
 -14   0   6     2085.13     2021.50    130.51 o 
 -13   0   6     2020.24     1846.91    118.93 o 
 -12   0   6      355.21      344.05     50.48 o 
 -11   0   6     1152.75     1006.87     79.10 o 
 -10   0   6     5348.75     5287.42    256.28 o 
  -9   0   6    11544.89    11686.86    517.39 o 
  -6   0   6      804.90      811.45     36.16 o 
  -5   0   6      113.66      118.94     15.06 o 
  -4   0   6     1585.46     1767.38     78.24 o 
  -3   0   6      477.07      597.55     23.64 o 
  -2   0   6      757.52      742.51     24.65 o 
  -1   0   6      246.16      201.98     14.35 o 
   0   0   6     2010.35     1904.48     55.74 o 
   1   0   6     5461.79     5326.61    106.98 o 
   2   0   6    10623.39    10615.37    198.13 o 
   3   0   6     8260.07     8108.02    183.13 o 
   4   0   6      503.17      593.63     37.91 o 
   5   0   6      227.96      240.92     32.14 o 
   6   0   6     4079.44     3884.31    110.70 o 
   7   0   6     4648.20     4431.31    124.57 o 
   8   0   6     3017.25     3017.15     95.65 o 
   9   0   6     1095.84     1147.91     55.54 o 
  10   0   6      125.71      111.27     24.32 o 
  11   0   6      784.10      825.17     83.88 o 
  12   0   6      733.20      584.38     61.82 o 
 -14   1   6      195.02      191.19     39.79 o 
 -13   1   6      475.30      441.02     55.52 o 
 -12   1   6       52.79       34.31     24.00 o 
 -11   1   6       66.85       48.68     25.58 o 
 -10   1   6     2381.25     2337.52    129.22 o 
  -9   1   6     6139.80     6038.38    280.78 o 
  -8   1   6     3187.21     3240.89    164.90 o 
  -5   1   6     1804.18     1610.79     98.52 o 
  -4   1   6    14626.28    15405.67    424.81 o 
  -3   1   6     6954.44     7444.93    214.68 o 
  -2   1   6     2634.26     2782.52     60.98 o 
  -1   1   6     1961.17     1870.75     50.55 o 
   0   1   6       21.78        7.01      6.51 o 
   1   1   6     4105.12     3948.45     82.13 o 
   2   1   6      689.73      652.42     23.12 o 
   3   1   6      117.01      106.38     15.30 o 
   4   1   6     1726.33     1752.87     49.73 o 
   5   1   6      169.47      152.39     17.16 o 
   6   1   6      426.63      427.87     31.37 o 
   7   1   6     2765.98     2739.47     85.68 o 
   8   1   6     2043.90     1960.83     73.34 o 
   9   1   6      204.30      263.62     38.13 o 
  10   1   6       60.64       47.27     26.70 o 
  11   1   6     1216.08     1434.92     96.18 o 
  12   1   6     1833.78     1892.32     76.85 o 
 -13   2   6       83.54       90.98     29.57 o 
 -12   2   6        0.04       -2.75     20.06 o 
 -11   2   6      100.70       86.94     27.06 o 
 -10   2   6      187.46      177.61     31.88 o 
  -9   2   6       47.66       34.25     20.47 o 
  -8   2   6     1168.88      978.26     67.35 o 
  -7   2   6       34.99       10.64     17.76 o 
  -6   2   6     1374.31     1055.35     50.00 o 
  -4   2   6    10202.14     9794.77    430.76 o 
  -3   2   6     4331.40     4238.84    126.11 o 
  -2   2   6    23318.28    24739.80    564.68 o 
  -1   2   6     1684.23     1653.27     40.14 o 
   0   2   6     4651.38     4569.33     94.57 o 
   1   2   6    20737.78    19977.04    419.78 o 
   2   2   6    14567.20    14199.86    288.62 o 
   3   2   6      925.04      903.81     26.50 o 
   4   2   6        0.35       -2.02      7.90 o 
   5   2   6     1761.68     1575.99     46.31 o 
   6   2   6     1553.11     1614.08     63.89 o 
   7   2   6      202.53      165.39     24.11 o 
   8   2   6       72.10       51.05     17.09 o 
   9   2   6       69.91       64.70     18.06 o 
  10   2   6       38.06       40.43     17.64 o 
  11   2   6       20.90       29.67     18.49 o 
  12   2   6      951.01     1054.40     56.66 o 
  13   2   6      831.65      960.37     68.01 o 
  -9   3   6     1491.98     1397.77     82.03 o 
  -8   3   6     1152.18     1138.80     71.45 o 
  -7   3   6      173.11      119.95     17.45 o 
  -6   3   6       44.05       33.20     12.32 o 
  -5   3   6       31.33       25.77      9.13 o 
  -4   3   6      422.20      627.37     43.02 o 
  -3   3   6     5529.15     5437.65    246.86 o 
  -2   3   6     3395.70     3396.05     86.38 o 
  -1   3   6       32.06       29.28      6.84 o 
   0   3   6     9798.58     9839.79    180.16 o 
   1   3   6    12460.27    12793.97    282.46 o 
   2   3   6     7179.84     6942.90    154.33 o 
   3   3   6    18512.38    18246.14    368.86 o 
   4   3   6       46.24       85.11     12.62 o 
   5   3   6     1345.09     1418.13     68.79 o 
   6   3   6    10947.89    10789.31    240.12 o 
   7   3   6     4308.87     4249.51    121.95 o 
   8   3   6     2797.90     2522.30     91.11 o 
   9   3   6      131.83      133.96     21.85 o 
  10   3   6      626.39      719.96     54.07 o 
  11   3   6      329.40      365.91     48.85 o 
  12   3   6      274.68      216.75     28.82 o 
  13   3   6        1.64      -32.39     20.07 o 
  14   3   6       21.83       12.13     24.34 o 
  -7   4   6     3294.21     3284.70    157.81 o 
  -6   4   6     2110.46     2103.62     64.13 o 
  -5   4   6     2667.24     2831.33    175.37 o 
  -4   4   6     9239.67     9372.02    410.45 o 
  -3   4   6     3732.24     3453.62    164.85 o 
  -2   4   6       32.94       21.48     10.55 o 
  -1   4   6      280.77      351.53     32.03 o 
   0   4   6       30.23       44.15      9.22 o 
   1   4   6      383.22      359.05     16.59 o 
   2   4   6     1315.51     1285.92     32.71 o 
   3   4   6     1681.54     1506.81     76.95 o 
   4   4   6      145.58      194.14     15.15 o 
   5   4   6     2259.75     2128.11     46.98 o 
   6   4   6     2303.77     2139.23     55.25 o 
   7   4   6     4670.19     4748.82    131.90 o 
   8   4   6     6148.58     5835.37    158.35 o 
   9   4   6       91.21       58.40     28.07 o 
  10   4   6        9.41       11.97     14.04 o 
  11   4   6     3879.91     4126.12    206.60 o 
  12   4   6     2274.44     2343.30     83.49 o 
  13   4   6     1384.95     1456.17     77.19 o 
  14   4   6       51.14       57.66     26.91 o 
  -6   5   6      253.10      268.67     27.35 o 
  -5   5   6     6931.63     6995.48    197.34 o 
  -4   5   6    13970.69    13822.31    307.18 o 
  -3   5   6     3674.36     3552.73    123.98 o 
  -2   5   6     5253.98     4779.67    224.66 o 
  -1   5   6     5461.32     5513.72    259.45 o 
   0   5   6     4168.04     4468.45    113.71 o 
   1   5   6     9413.28     9339.55    194.93 o 
   2   5   6     7322.72     7085.43    133.72 o 
   3   5   6       24.06       26.52      7.57 o 
   4   5   6       16.61        2.55      6.34 o 
   5   5   6       34.12       48.80      9.38 o 
   6   5   6      103.44       77.43     11.50 o 
   7   5   6       32.28       42.23     11.76 o 
   8   5   6      767.32      741.38     38.99 o 
   9   5   6      760.93      822.94     38.51 o 
  10   5   6       17.29       23.49     14.56 o 
  11   5   6     1044.26     1074.63     50.68 o 
  12   5   6     1928.42     2090.10    101.65 o 
  13   5   6     2117.66     2294.82     99.39 o 
  14   5   6      246.72      181.68     34.48 o 
  15   5   6        0.11       15.62     24.06 o 
  -7   6   6      146.66      226.23     45.38 o 
  -6   6   6      291.47      327.72     31.46 o 
  -5   6   6     1451.33     1551.64     68.97 o 
  -4   6   6     1841.41     1770.73     75.79 o 
  -3   6   6     3798.94     3945.52    141.65 o 
  -2   6   6      593.87      606.37     53.49 o 
  -1   6   6      552.38      493.97     35.08 o 
   0   6   6    11152.55    11000.10    305.20 o 
   1   6   6    19584.04    20308.77    407.41 o 
   2   6   6    15071.68    15752.96    278.25 o 
   3   6   6     4280.68     4381.71     86.64 o 
   4   6   6      980.87      929.91     49.54 o 
   5   6   6     3092.16     3049.74     74.23 o 
   6   6   6    12597.06    12826.00    220.01 o 
   7   6   6     4086.57     4022.18     98.78 o 
   8   6   6      221.66      190.27     19.01 o 
   9   6   6      143.14      117.10     15.79 o 
  10   6   6      265.97      252.25     27.39 o 
  11   6   6       42.88       11.14     16.02 o 
  12   6   6       81.36       62.89     20.34 o 
  13   6   6      387.68      365.66     42.95 o 
  14   6   6       94.29      110.97     32.24 o 
  15   6   6       20.27       10.59     26.05 o 
  -7   7   6       84.56       56.40     33.35 o 
  -6   7   6     1584.06     1480.02     85.90 o 
  -5   7   6     1849.25     1865.56    230.80 o 
  -4   7   6      241.85      255.17     30.93 o 
  -3   7   6       69.88       53.63     21.30 o 
  -2   7   6      674.99      782.79     67.32 o 
  -1   7   6      981.23     1169.83     82.63 o 
   0   7   6       92.68      119.36     18.02 o 
   1   7   6     2912.46     2930.27     72.81 o 
   2   7   6      179.63      154.52     29.42 o 
   3   7   6       42.79       14.45      8.87 o 
   4   7   6      378.27      340.90     31.21 o 
   5   7   6      896.20      822.00     34.59 o 
   6   7   6    15565.06    15322.72    274.64 o 
   7   7   6    10670.99    10775.32    203.19 o 
   8   7   6     3653.57     3542.43     90.83 o 
   9   7   6       90.09       92.51     14.34 o 
  10   7   6       28.32        5.44     11.56 o 
  11   7   6     2262.74     2375.19    125.86 o 
  12   7   6     1574.78     1580.40    105.36 o 
  13   7   6      267.28      252.19     36.47 o 
  14   7   6        1.00       -6.22     20.83 o 
  15   7   6      280.71      301.65     66.92 o 
  -7   8   6       73.98       59.42     24.42 o 
  -6   8   6     2563.11     2515.05    174.87 o 
  -5   8   6     6159.72     6112.12    419.60 o 
  -4   8   6     8506.38     9059.03    298.76 o 
  -3   8   6     2043.92     1956.64     88.86 o 
  -2   8   6       49.06       76.74     28.64 o 
  -1   8   6     3114.77     3384.98    119.95 o 
   0   8   6     2366.19     2585.52     60.07 o 
   1   8   6     2358.17     2399.26     63.56 o 
   2   8   6     6129.17     6303.68    140.07 o 
   3   8   6      109.45       91.34     10.95 o 
   4   8   6      460.48      410.34     19.29 o 
   5   8   6      144.15      160.84     24.72 o 
   6   8   6     2605.51     2437.30     71.82 o 
   7   8   6     3019.22     2979.92     73.80 o 
   8   8   6      892.04      884.36     61.30 o 
   9   8   6       53.11       47.34     20.88 o 
  10   8   6      379.11      441.93     29.08 o 
  11   8   6     5279.77     5534.97    179.90 o 
  12   8   6     2624.59     2654.81    105.51 o 
  13   8   6     1067.86     1070.13     77.54 o 
  14   8   6        4.82      -12.04     24.65 o 
  15   8   6      183.46      138.31     39.18 o 
  -8   9   6      110.19       82.86     41.88 o 
  -7   9   6       16.04       14.44     51.45 o 
  -6   9   6      329.01      323.81     41.49 o 
  -5   9   6     1476.89     1435.08    182.12 o 
  -4   9   6     2612.15     2662.58    232.96 o 
  -3   9   6     2387.50     2510.87    176.81 o 
  -2   9   6        2.44       16.35     18.25 o 
  -1   9   6     1370.55     1445.25    107.43 o 
   0   9   6    10296.33    10194.31    333.14 o 
   1   9   6     7541.05     7970.96    202.85 o 
   2   9   6     3602.23     3838.43    111.56 o 
   3   9   6      878.30      962.00     34.99 o 
   4   9   6     1245.50     1251.14     36.70 o 
   5   9   6     3574.73     3658.51     98.53 o 
   6   9   6     2024.34     2081.52    167.09 o 
   7   9   6      211.16      178.32     18.41 o 
   8   9   6       75.73       78.71     22.78 o 
   9   9   6      113.62      133.79     16.28 o 
  10   9   6        2.33      -14.61     12.27 o 
  11   9   6      244.03      241.49     24.30 o 
  12   9   6      415.38      459.24     37.25 o 
  13   9   6      318.63      313.79     32.95 o 
  14   9   6       14.83       48.27     30.18 o 
  15   9   6       54.56       69.37     33.95 o 
  16   9   6      470.68      490.00     61.98 o 
  -7  10   6      226.71      182.75     56.24 o 
  -6  10   6      203.50      220.12     39.85 o 
  -5  10   6      328.80      360.81     46.71 o 
  -4  10   6       68.49       41.75     27.58 o 
  -3  10   6      573.43      518.72     54.82 o 
  -2  10   6      253.87      266.90     39.34 o 
  -1  10   6     1004.90     1060.28    159.73 o 
   0  10   6      834.24      955.06    153.82 o 
   1  10   6     3882.11     3998.94    176.48 o 
   2  10   6     2512.28     2723.68    111.77 o 
   3  10   6       32.96       -0.53     19.04 o 
   4  10   6      567.56      596.33     32.56 o 
   5  10   6     6844.88     6662.24    142.33 o 
   6  10   6     4977.27     4794.46    109.36 o 
   7  10   6     3705.20     3787.10    115.19 o 
   8  10   6      351.62      329.05     22.83 o 
   9  10   6      406.39      417.63     35.19 o 
  10  10   6      960.57     1052.61     89.32 o 
  11  10   6     1402.95     1389.57     58.64 o 
  12  10   6      472.16      484.07     37.65 o 
  13  10   6        0.08      -18.61     17.33 o 
  14  10   6        5.19       22.82     20.69 o 
  15  10   6       48.53       55.35     41.34 o 
  16  10   6       75.66      108.97     98.93 o 
  -6  11   6     1638.40     1417.72    254.63 o 
  -5  11   6     2491.05     2463.63    120.94 o 
  -4  11   6     2178.24     1983.07    147.59 o 
  -3  11   6      181.00      173.45     49.22 o 
  -2  11   6        4.56       12.43     21.92 o 
  -1  11   6      250.56      253.58     40.72 o 
   0  11   6      418.08      517.77     82.81 o 
   1  11   6      171.33      145.46     37.33 o 
   2  11   6     1930.34     1940.93     64.89 o 
   3  11   6     2486.52     2608.04     92.32 o 
   4  11   6      281.54      229.41     33.44 o 
   5  11   6      709.64      767.84     34.20 o 
   6  11   6     3557.69     3559.35     91.42 o 
   7  11   6     1437.69     1462.25     52.01 o 
   8  11   6      137.45      112.98     21.42 o 
   9  11   6       16.78       25.71     15.34 o 
  10  11   6     2571.94     2643.71     74.47 o 
  11  11   6     1905.05     1854.37     71.18 o 
  12  11   6     2471.92     2695.80     92.61 o 
  13  11   6      161.75      154.41     26.29 o 
  14  11   6       64.80       28.92     22.08 o 
  15  11   6      414.43      479.53     42.99 o 
  -5  12   6     2669.75     2544.56    129.90 o 
  -4  12   6     1633.40     1624.51     98.86 o 
  -3  12   6      849.75      862.42     76.36 o 
  -2  12   6      178.44      304.15     47.42 o 
  -1  12   6     1309.04     1233.13    146.05 o 
   0  12   6     3734.79     3890.62    163.47 o 
   1  12   6     4901.77     4962.60    194.55 o 
   2  12   6      124.12      137.56     28.84 o 
   3  12   6       20.44       -5.19     18.65 o 
   4  12   6      679.70      666.57     71.58 o 
   5  12   6      310.86      310.55     39.85 o 
   6  12   6        9.59      -18.12     12.55 o 
   7  12   6       12.42      -20.23     15.32 o 
   8  12   6      422.88      354.89     31.66 o 
   9  12   6       65.87       75.47     39.94 o 
  10  12   6       40.84       20.74     17.84 o 
  11  12   6     1104.72     1001.58     48.32 o 
  12  12   6      790.85      728.87     50.49 o 
  13  12   6      302.35      299.45     34.07 o 
  14  12   6        5.11      -15.92     18.74 o 
  15  12   6      839.04      915.15     59.57 o 
  -3  13   6       72.12       33.18     29.46 o 
  -2  13   6       39.74       60.63     32.30 o 
  -1  13   6     1394.53     1356.13     91.20 o 
   0  13   6     2898.35     2751.15    166.26 o 
   1  13   6     2312.72     2552.92    127.69 o 
   2  13   6     1080.00     1136.13     81.26 o 
   3  13   6      190.75      169.83     32.09 o 
   4  13   6      548.42      639.37     52.17 o 
   5  13   6     3334.10     3359.75    116.89 o 
   6  13   6      996.57      910.45     58.75 o 
   7  13   6      324.61      382.38     29.42 o 
   8  13   6        3.39      -27.76     25.35 o 
   9  13   6      249.19      258.72     37.75 o 
  10  13   6      331.79      353.72     87.76 o 
  11  13   6      437.71      401.56     35.24 o 
  12  13   6       33.06      -17.58     20.15 o 
  13  13   6       33.58        2.32     22.04 o 
  14  13   6       15.69        2.96     22.58 o 
  15  13   6       16.89       17.66     22.04 o 
  -1  14   6        0.47      -11.34     27.51 o 
   0  14   6       43.85        0.80     29.87 o 
   1  14   6      503.77      566.66    115.84 o 
   2  14   6       40.55       64.05     35.07 o 
   3  14   6       29.79       29.79     26.29 o 
   4  14   6      498.53      416.81     46.30 o 
   5  14   6     2068.65     1914.84     87.82 o 
   6  14   6     2296.96     2246.96    125.65 o 
   7  14   6     1307.55     1163.81    116.26 o 
   8  14   6        0.20       -5.21     21.08 o 
   9  14   6       91.62      111.70     25.06 o 
  10  14   6     4224.32     3966.40    118.37 o 
  11  14   6     1246.37     1205.95     57.12 o 
  12  14   6      903.24      900.51     59.60 o 
  13  14   6        0.17       -3.75     21.02 o 
  14  14   6       52.09       60.51     28.06 o 
   1  15   6      508.38      549.92    121.34 o 
   2  15   6        2.86       18.94     38.68 o 
   3  15   6       53.17       35.14     40.54 o 
   4  15   6      147.84      158.34     37.61 o 
   5  15   6       53.55       20.65     27.45 o 
   6  15   6      127.44       58.02     30.25 o 
   7  15   6       46.97       37.38     36.89 o 
   8  15   6       13.66      -19.31     23.56 o 
   9  15   6      155.62      139.73     24.72 o 
  10  15   6      628.49      640.12     44.57 o 
  11  15   6     1449.63     1314.19     60.75 o 
  12  15   6      831.57      774.47     53.62 o 
  13  15   6        6.52       -2.49     22.22 o 
   4  16   6      718.79      641.84     63.40 o 
   5  16   6     1234.92     1115.39     75.96 o 
   6  16   6      314.79      224.02     42.78 o 
   7  16   6      487.26      464.79    101.54 o 
   8  16   6       27.06       95.02     62.17 o 
   9  16   6      239.24      209.28     49.71 o 
  10  16   6        2.84       -1.35     19.21 o 
  11  16   6        0.36      -40.15     20.07 o 
  12  16   6      115.02      119.36     28.14 o 
  -9 -10   7        2.65       -4.95     25.74 o 
  -8 -10   7      122.88       97.26     32.17 o 
  -7 -10   7        0.60      -10.22     32.06 o 
  -6 -10   7       55.28       79.73     55.97 o 
  -5 -10   7       44.02       15.84     52.85 o 
 -12  -9   7     1643.99     1668.55    110.75 o 
 -11  -9   7      922.11      947.90     80.92 o 
 -10  -9   7      539.78      517.52     64.16 o 
  -9  -9   7        4.90       11.60     24.37 o 
  -8  -9   7     1431.43     1362.55     80.54 o 
  -7  -9   7     2088.39     1956.13     86.29 o 
  -6  -9   7      794.09      886.61     56.95 o 
  -5  -9   7      793.03      860.60    100.35 o 
  -4  -9   7      140.52      148.52     45.91 o 
  -3  -9   7       78.20       95.35     30.05 o 
  -2  -9   7       31.51       47.21     33.81 o 
  -1  -9   7       11.90       11.63     30.12 o 
 -13  -8   7        0.19       20.35     26.94 o 
 -12  -8   7      603.90      632.25     70.71 o 
 -11  -8   7      457.05      420.54     58.43 o 
 -10  -8   7      479.20      409.28     56.77 o 
  -9  -8   7      146.31      198.12     67.74 o 
  -8  -8   7     1438.31     1481.05     70.95 o 
  -7  -8   7     3141.38     3129.10    114.35 o 
  -6  -8   7     3158.44     3073.19    112.65 o 
  -5  -8   7     1189.74     1258.06    203.34 o 
  -4  -8   7      222.20      180.88     44.16 o 
  -3  -8   7      836.04      836.15     62.95 o 
  -2  -8   7     1796.93     1573.62     88.53 o 
  -1  -8   7     1754.68     1806.21    102.39 o 
   0  -8   7     1301.43     1397.04    135.11 o 
   1  -8   7       41.00       31.32     31.43 o 
 -14  -7   7      488.35      505.07     72.73 o 
 -13  -7   7      583.43      492.24     55.87 o 
 -12  -7   7      642.06      604.43     54.79 o 
 -11  -7   7      402.68      337.68     37.80 o 
 -10  -7   7        3.11       -5.08     19.96 o 
  -9  -7   7        2.91        4.91     27.86 o 
  -8  -7   7       78.46       91.25     24.05 o 
  -7  -7   7     2736.26     2740.71    100.94 o 
  -6  -7   7      726.58      769.72     51.68 o 
  -5  -7   7      372.07      350.56     32.85 o 
  -4  -7   7       66.87      119.85     22.69 o 
  -3  -7   7      739.25      751.13     47.88 o 
  -2  -7   7     3142.98     3337.75    128.38 o 
  -1  -7   7     2997.24     2917.68    118.70 o 
   0  -7   7     2366.36     2526.91    110.87 o 
   1  -7   7       85.05       70.91     29.65 o 
   2  -7   7      363.71      393.77     64.38 o 
   3  -7   7     1497.40     1438.76    111.04 o 
 -14  -6   7      905.72      797.64    109.39 o 
 -13  -6   7     2134.65     2426.97    179.60 o 
 -12  -6   7     2438.62     2501.73    106.80 o 
 -11  -6   7     2503.32     2658.99    110.24 o 
 -10  -6   7      145.76      124.71     26.52 o 
  -9  -6   7       81.66       93.28     24.81 o 
  -8  -6   7      859.01      844.48     39.26 o 
  -7  -6   7      684.70      717.57     47.29 o 
  -6  -6   7     1286.01     1317.33     63.37 o 
  -5  -6   7       60.47       48.18     23.26 o 
  -4  -6   7       98.54      111.08     18.53 o 
  -3  -6   7      132.50      113.74     18.17 o 
  -2  -6   7     1296.86     1332.72     62.27 o 
  -1  -6   7      861.00      923.92     96.06 o 
   0  -6   7     1212.61     1215.65     71.81 o 
   1  -6   7        1.13       33.30     23.68 o 
   2  -6   7      270.70      363.46     58.44 o 
   3  -6   7     1749.72     1677.35    132.01 o 
   4  -6   7     2161.51     1935.63    214.12 o 
 -14  -5   7      473.32      433.03     81.21 o 
 -13  -5   7      377.14      363.42     72.45 o 
 -12  -5   7     1230.55     1272.64    117.99 o 
 -11  -5   7     1459.55     1451.71     72.53 o 
 -10  -5   7       60.12       42.06     22.87 o 
  -9  -5   7     1457.32     1514.90    117.52 o 
  -8  -5   7     3452.73     3649.70    114.47 o 
  -7  -5   7     4151.98     4160.38    112.60 o 
  -6  -5   7     7347.66     7632.77    189.11 o 
  -5  -5   7     1720.37     1609.63     69.56 o 
  -4  -5   7       82.39       84.02     26.61 o 
  -3  -5   7     2398.81     2294.53     68.96 o 
  -2  -5   7     3132.64     3112.28     78.48 o 
  -1  -5   7     1156.02     1177.00     63.69 o 
   0  -5   7        4.87        4.88     21.94 o 
   1  -5   7       47.91       40.33     20.12 o 
   2  -5   7      114.27       82.15     29.51 o 
   3  -5   7      286.65      262.94     47.98 o 
   4  -5   7       74.67       24.21     35.29 o 
   5  -5   7      546.33      526.17     67.88 o 
   6  -5   7        6.87       -1.32     29.47 o 
 -15  -4   7       82.01      -25.13     40.71 o 
 -14  -4   7      691.94      689.39     96.59 o 
 -13  -4   7      509.32      422.53     77.73 o 
 -12  -4   7       24.47       79.44     40.77 o 
 -11  -4   7        0.49        6.34     35.63 o 
 -10  -4   7      111.50       85.05     39.65 o 
  -9  -4   7     1940.29     1977.29     84.30 o 
  -8  -4   7      836.09      854.05     45.38 o 
  -7  -4   7     4932.48     4937.79    145.43 o 
  -6  -4   7     4716.44     4626.50    120.73 o 
  -5  -4   7      971.42      978.21     45.10 o 
  -4  -4   7      291.63      285.14     27.93 o 
  -3  -4   7     3652.39     3773.36     94.76 o 
  -2  -4   7     6991.17     6995.31    145.48 o 
  -1  -4   7     7896.54     8098.26    163.04 o 
   0  -4   7     1540.67     1559.16     63.60 o 
   1  -4   7       10.94        8.05     17.43 o 
   2  -4   7     1369.06     1283.78     59.09 o 
   3  -4   7     2068.51     2105.82     92.07 o 
   4  -4   7      817.34      850.65     61.22 o 
   5  -4   7      400.62      312.56     52.09 o 
   6  -4   7      128.24      126.26     39.12 o 
   7  -4   7       26.89       28.54     50.99 o 
 -15  -3   7      434.92      345.70     72.39 o 
 -14  -3   7     1026.48     1070.96    107.18 o 
 -13  -3   7     3185.57     3294.27    204.03 o 
 -12  -3   7     2032.54     1928.96    140.08 o 
 -11  -3   7     1496.93     1372.51    112.50 o 
 -10  -3   7       39.38       56.07     37.32 o 
  -9  -3   7      255.55      278.45     31.52 o 
  -8  -3   7     1749.74     1718.24     64.32 o 
  -7  -3   7      213.79      212.57     24.21 o 
  -6  -3   7      108.26       90.85     14.61 o 
  -5  -3   7      648.44      580.39     43.55 o 
  -4  -3   7      944.02     1026.54     44.16 o 
  -3  -3   7      245.51      419.07     89.01 o 
  -2  -3   7     1594.18     1449.24     49.42 o 
  -1  -3   7     1257.44     1181.98     41.92 o 
   0  -3   7     1700.90     1663.10     62.87 o 
   1  -3   7       15.86       33.86     18.89 o 
   2  -3   7     3658.92     3509.00    101.69 o 
   3  -3   7     4032.15     4035.41    112.87 o 
   4  -3   7     6253.25     6226.29    192.93 o 
   5  -3   7      647.93      684.68     54.53 o 
   6  -3   7      277.19      309.05     48.45 o 
   7  -3   7      645.81      646.44     87.30 o 
   8  -3   7     1144.83     1041.00     73.45 o 
 -14  -2   7      654.59      575.67     80.26 o 
 -13  -2   7     2491.65     2701.21    172.05 o 
 -12  -2   7     1406.91     1355.83    110.59 o 
 -11  -2   7     1740.54     1721.90    124.93 o 
 -10  -2   7       31.23       -1.80     29.59 o 
  -9  -2   7      565.40      682.79     80.19 o 
  -8  -2   7     8495.35     8621.47    257.02 o 
  -7  -2   7     6783.87     7006.14    181.54 o 
  -6  -2   7     3723.95     3759.59    193.53 o 
  -5  -2   7       80.69      132.12     15.56 o 
  -4  -2   7      809.83      776.84     35.11 o 
  -3  -2   7     1917.71     2019.64     80.69 o 
  -2  -2   7     1242.74     1416.28     74.65 o 
  -1  -2   7        7.02        5.19     10.80 o 
   0  -2   7      170.66      189.28     21.41 o 
   1  -2   7      544.46      510.19     34.33 o 
   2  -2   7     1345.68     1400.65     56.40 o 
   3  -2   7     2727.77     2677.58     83.61 o 
   4  -2   7      292.53      293.79     35.18 o 
   5  -2   7     2657.16     2677.12    102.98 o 
   6  -2   7      300.33      289.14     36.03 o 
   7  -2   7     1743.50     1846.21    119.69 o 
   8  -2   7     2022.31     1993.80     80.07 o 
   9  -2   7     3519.26     3517.71    115.82 o 
 -14  -1   7       26.90       39.93     36.70 o 
 -13  -1   7       28.78        4.11     29.83 o 
 -12  -1   7      291.33      288.56     52.54 o 
 -11  -1   7        0.82      -10.96     24.57 o 
 -10  -1   7       28.40       58.85     30.84 o 
  -9  -1   7      928.73     1093.63     90.41 o 
  -8  -1   7     3482.48     3256.18    184.36 o 
  -7  -1   7     5088.61     5082.28    135.02 o 
  -6  -1   7     2536.17     2385.79     86.66 o 
  -5  -1   7       45.27       43.61     15.62 o 
  -4  -1   7     2009.25     2254.01     73.67 o 
  -3  -1   7    16931.65    17242.02    383.33 o 
  -2  -1   7    10878.75    11657.65    335.86 o 
  -1  -1   7     6240.44     6071.21    143.50 o 
   0  -1   7      233.07      262.25     24.13 o 
   1  -1   7        0.46       13.97     11.11 o 
   2  -1   7     1167.69     1102.15     47.95 o 
   3  -1   7     1787.86     1735.06     62.14 o 
   4  -1   7        3.17      -13.60     13.58 o 
   5  -1   7      174.33      181.19     28.09 o 
   6  -1   7       25.18       31.54     17.17 o 
   7  -1   7       96.37       90.04     22.11 o 
   8  -1   7     1268.76     1314.12     61.92 o 
   9  -1   7      392.35      395.18     39.20 o 
  10  -1   7      933.75      972.84     59.74 o 
 -14   0   7      666.81      695.49     81.05 o 
 -13   0   7     1499.83     1490.58    110.51 o 
 -12   0   7      576.67      692.53     71.96 o 
 -11   0   7      127.94      137.41     37.03 o 
 -10   0   7      285.91      370.33     52.97 o 
  -9   0   7      143.79      124.15     36.41 o 
  -8   0   7      112.69       67.61     30.26 o 
  -7   0   7       15.43       56.29     24.53 o 
  -6   0   7     1049.66     1151.59     49.90 o 
  -5   0   7       45.77       52.42     14.25 o 
  -4   0   7      494.78      608.82     90.34 o 
  -3   0   7     8358.85     8634.89    173.95 o 
  -2   0   7     8766.54     8898.50    165.60 o 
  -1   0   7     4921.41     4508.35    169.25 o 
   0   0   7       45.25       36.45      8.89 o 
   1   0   7      414.73      421.10     21.11 o 
   2   0   7     5345.11     5545.36    104.86 o 
   3   0   7     4221.64     4183.49     96.79 o 
   4   0   7     8574.05     8547.02    177.72 o 
   5   0   7      806.30      756.71     36.17 o 
   6   0   7        9.50       15.78     21.68 o 
   7   0   7     1765.70     1711.82    101.25 o 
   8   0   7      293.09      272.01     31.25 o 
   9   0   7      154.84      151.57     37.03 o 
  10   0   7        0.03      -14.13     17.36 o 
  11   0   7      142.18       84.29     26.52 o 
 -14   1   7      982.53      812.58     79.98 o 
 -13   1   7     2328.05     2377.04    144.28 o 
 -12   1   7     2056.60     1780.42    117.12 o 
 -11   1   7     1148.91     1157.80     87.54 o 
 -10   1   7      830.59      830.38     72.84 o 
  -9   1   7     3029.27     3260.63    175.81 o 
  -8   1   7     7008.26     7018.88    236.57 o 
  -6   1   7     1159.32     1119.08     82.73 o 
  -5   1   7      368.86      514.84     45.83 o 
  -4   1   7       98.86      106.74     16.17 o 
  -3   1   7        0.25       -4.33     11.09 o 
  -2   1   7     4878.60     5263.76    110.72 o 
  -1   1   7     1931.08     1956.92     40.42 o 
   0   1   7     2114.40     2060.63     92.96 o 
   1   1   7        1.43        4.71      7.47 o 
   2   1   7     5982.95     5678.30    106.07 o 
   3   1   7     8914.60     8636.93    174.62 o 
   4   1   7     6911.02     6894.48    145.21 o 
   5   1   7     1417.15     1590.80     60.50 o 
   6   1   7       59.79       75.31     26.02 o 
   7   1   7     3107.68     3172.41    200.72 o 
   8   1   7     3519.44     3385.98    105.01 o 
   9   1   7     2967.06     2959.21     97.54 o 
  10   1   7      408.22      377.97     35.97 o 
  11   1   7        0.06       -0.70     19.29 o 
  12   1   7      781.46      788.60     82.53 o 
 -13   2   7      425.72      408.08     55.88 o 
 -12   2   7      440.45      382.78     53.30 o 
 -11   2   7      529.86      441.90     55.69 o 
 -10   2   7       29.99       31.14     25.06 o 
  -9   2   7     3309.82     3416.10    125.52 o 
  -8   2   7     6077.29     6218.45    206.42 o 
  -4   2   7     1590.67     1466.10     55.03 o 
  -3   2   7    21742.71    22099.34    605.34 o 
  -2   2   7     5434.17     5541.21    191.35 o 
  -1   2   7     2361.44     2266.79     50.07 o 
   0   2   7      379.95      404.26     23.40 o 
   1   2   7     2029.35     1993.40     56.12 o 
   2   2   7       51.74       40.85      8.66 o 
   3   2   7        8.67       -2.56      8.36 o 
   4   2   7     4852.73     5008.44    109.62 o 
   5   2   7      330.01      383.17     24.97 o 
   6   2   7       17.17       13.39     12.55 o 
   7   2   7     2145.51     2157.89     74.23 o 
   8   2   7     2677.95     2711.87     88.27 o 
   9   2   7     1156.32     1183.63     55.81 o 
  10   2   7      897.01      989.85     67.50 o 
  11   2   7       14.26       -3.16     17.13 o 
  12   2   7      369.42      424.76     55.71 o 
 -12   3   7      242.00      282.91     45.12 o 
 -11   3   7        0.90      -13.55     22.40 o 
 -10   3   7       26.64       14.03     24.42 o 
  -9   3   7       10.01      -25.01     19.84 o 
  -8   3   7     1292.47     1237.96     85.20 o 
  -7   3   7      498.60      496.25     53.41 o 
  -5   3   7     2179.83     2046.44    101.51 o 
  -4   3   7     6271.59     6624.21    288.13 o 
  -3   3   7     7163.14     6904.88    166.54 o 
  -2   3   7    11317.22    11604.25    272.09 o 
  -1   3   7     9083.02     9652.14    207.94 o 
   0   3   7       61.02       60.15     11.90 o 
   1   3   7     1009.29     1048.03     36.67 o 
   2   3   7    10665.62    10088.89    197.51 o 
   3   3   7     7067.45     7151.16    140.24 o 
   4   3   7     4376.24     4137.37     87.69 o 
   5   3   7       39.28       42.36     13.49 o 
   6   3   7      263.09      276.71     23.93 o 
   7   3   7      554.26      490.99     35.81 o 
   8   3   7       26.05       13.33     15.57 o 
   9   3   7      129.41      126.94     24.84 o 
  10   3   7      163.27      186.87     28.31 o 
  11   3   7      216.80      207.28     35.13 o 
  12   3   7      157.28      177.63     28.80 o 
  13   3   7      587.61      637.01     53.09 o 
 -10   4   7      423.45      524.09     55.57 o 
  -9   4   7     2856.65     3043.90    157.13 o 
  -8   4   7      783.36      733.48     61.02 o 
  -7   4   7      524.95      552.72     53.98 o 
  -6   4   7       37.90       23.49     19.69 o 
  -5   4   7      573.38      477.40     41.60 o 
  -4   4   7      290.91      386.66     35.32 o 
  -3   4   7     3259.44     3365.72    238.23 o 
  -2   4   7     2250.59     2414.16     67.25 o 
  -1   4   7     4645.93     4751.19    121.09 o 
   0   4   7     1308.48     1220.47     54.91 o 
   1   4   7     2093.04     2009.81     52.82 o 
   2   4   7     9980.94     9451.11    169.59 o 
   3   4   7    12693.10    12150.17    193.15 o 
   4   4   7     6261.82     6270.27    119.07 o 
   5   4   7      517.56      525.28     45.48 o 
   6   4   7     2221.23     2222.10     86.31 o 
   7   4   7     5510.42     5637.82    158.52 o 
   8   4   7     3272.09     3398.99     83.26 o 
   9   4   7     2422.90     2342.63     79.12 o 
  10   4   7       61.37       51.69     18.91 o 
  11   4   7      122.05       85.70     37.56 o 
  12   4   7       18.32       20.88     19.49 o 
  13   4   7       78.68       81.84     24.07 o 
  14   4   7      207.16      142.47     35.21 o 
  -8   5   7     7056.89     6887.52    313.34 o 
  -7   5   7      981.91      933.89     69.24 o 
  -6   5   7      758.87      777.98     45.73 o 
  -5   5   7       37.36       65.24     39.90 o 
  -4   5   7     4104.43     4385.45    211.71 o 
  -3   5   7     9705.63     7980.82    357.81 o 
  -1   5   7      282.48      324.33     26.09 o 
   0   5   7      171.57      261.45     18.30 o 
   1   5   7      214.30      225.54     11.91 o 
   2   5   7     1625.27     1552.55     35.93 o 
   3   5   7       35.65       22.98     12.82 o 
   4   5   7     2087.53     2063.12     40.51 o 
   5   5   7      644.98      692.47     31.06 o 
   6   5   7     1209.56     1201.67     40.77 o 
   7   5   7     4483.51     4496.16    113.62 o 
   8   5   7     5041.91     5022.49    141.58 o 
   9   5   7     2183.45     2287.72     63.09 o 
  10   5   7      965.17      939.02     48.57 o 
  11   5   7      357.54      440.62     63.23 o 
  12   5   7     1809.71     1806.62    133.82 o 
  13   5   7     1158.46     1319.72     69.39 o 
  14   5   7     1047.87     1135.98     74.09 o 
  -8   6   7     1960.91     1656.39    101.84 o 
  -7   6   7      883.31      839.25     50.83 o 
  -6   6   7      399.44      388.34     36.17 o 
  -5   6   7      197.56      237.27     27.69 o 
  -4   6   7     7615.19     8060.96    260.56 o 
  -3   6   7    13061.73    13866.19    607.74 o 
  -2   6   7     3410.40     3162.80    162.72 o 
  -1   6   7     1152.25     1294.02     44.48 o 
   0   6   7     1030.93     1096.27     36.93 o 
   1   6   7     5963.48     5580.88    136.95 o 
   2   6   7     5405.69     5367.29    104.47 o 
   3   6   7     1070.93      988.53     29.97 o 
   4   6   7     1442.38     1286.68     41.30 o 
   5   6   7        5.48       -2.17      7.76 o 
   6   6   7       19.54        3.15      9.25 o 
   7   6   7      400.80      426.80     37.42 o 
   8   6   7      128.62      159.66     35.74 o 
   9   6   7      681.62      663.44     32.27 o 
  10   6   7        2.36       -2.45     14.62 o 
  11   6   7        1.39       -9.54     14.69 o 
  12   6   7     1972.34     2263.15     81.22 o 
  13   6   7     1761.25     1922.26     75.89 o 
  14   6   7     1022.65     1145.25     73.29 o 
  -7   7   7      123.36      128.06     26.81 o 
  -6   7   7        0.29       -0.50     15.07 o 
  -5   7   7      343.30      431.73     40.47 o 
  -4   7   7      974.65      936.71     88.45 o 
  -3   7   7     3976.33     3998.25    207.13 o 
  -2   7   7     1861.89     1799.93    111.76 o 
  -1   7   7      598.51      630.88     32.64 o 
   0   7   7       80.82      103.43     13.95 o 
   1   7   7     4184.05     4410.29    102.95 o 
   2   7   7     7683.54     7566.75    141.85 o 
   3   7   7    19782.92    19758.51    322.11 o 
   4   7   7        6.16       -3.79     16.33 o 
   5   7   7        0.02        8.30     10.29 o 
   6   7   7     4090.09     4059.93    105.04 o 
   7   7   7     2939.48     2802.79     66.44 o 
   8   7   7     2108.60     2100.65     69.72 o 
   9   7   7      976.90      890.08     36.81 o 
  10   7   7       28.37        3.43     12.25 o 
  11   7   7       83.25       68.93     16.62 o 
  12   7   7      104.23       98.65     22.92 o 
  13   7   7       37.59       16.86     19.98 o 
  14   7   7      617.38      613.85     56.51 o 
  15   7   7       23.45      -25.92     22.08 o 
  -8   8   7     2379.96     2573.94    145.03 o 
  -7   8   7     1482.43     1319.18    141.50 o 
  -6   8   7      210.18      247.36     34.49 o 
  -5   8   7      847.81      803.71     78.30 o 
  -4   8   7     1547.84     1601.04     78.78 o 
  -3   8   7       55.55       71.18     21.30 o 
  -2   8   7       96.06      118.07     34.28 o 
  -1   8   7      806.21      779.66     51.91 o 
   0   8   7        6.47      -11.94     10.14 o 
   1   8   7      303.90      334.58     23.16 o 
   2   8   7     5215.63     5435.01    124.73 o 
   3   8   7      539.41      519.31     37.82 o 
   4   8   7     1538.44     1521.80     36.23 o 
   5   8   7      994.46      866.49     59.29 o 
   6   8   7     2604.94     2658.60     70.18 o 
   7   8   7     2881.23     2917.05     74.05 o 
   8   8   7     9543.91     9957.89    204.50 o 
   9   8   7      219.97      186.63     19.00 o 
  10   8   7        0.16       17.16     12.98 o 
  11   8   7     1481.54     1662.59    112.82 o 
  12   8   7      829.66      887.15     63.75 o 
  13   8   7      470.41      516.67     66.91 o 
  14   8   7      129.94      104.25     39.87 o 
  15   8   7       11.93        3.42     25.17 o 
  -8   9   7     2045.71     2017.68    132.37 o 
  -7   9   7      920.92      736.74     61.97 o 
  -6   9   7       35.02        6.01     21.01 o 
  -5   9   7     1917.21     2016.01    189.44 o 
  -4   9   7     6673.19     6829.21    239.51 o 
  -3   9   7     3120.61     3566.52    337.90 o 
  -2   9   7     2611.09     2615.98    112.70 o 
  -1   9   7      169.89      187.79     32.71 o 
   0   9   7      107.57      162.64     47.06 o 
   1   9   7      834.78      886.68     37.55 o 
   2   9   7      926.87      940.54     39.02 o 
   3   9   7     1189.76     1092.09     43.58 o 
   4   9   7      554.54      471.30     25.43 o 
   5   9   7       27.63       21.37     11.00 o 
   6   9   7       35.27       48.95     14.62 o 
   7   9   7     2315.03     2284.85     62.76 o 
   8   9   7      747.21      757.59     38.22 o 
   9   9   7     1421.60     1416.13     43.36 o 
  10   9   7       39.95       64.93     22.52 o 
  11   9   7      135.13      194.15     23.06 o 
  12   9   7     2541.40     2666.88     79.23 o 
  13   9   7     2602.37     2693.06    100.40 o 
  14   9   7      390.75      368.29     51.61 o 
  15   9   7       75.78       70.77     35.71 o 
  -7  10   7      112.34       60.69     40.91 o 
  -6  10   7       54.58        7.61     24.64 o 
  -5  10   7       99.84      110.34     29.77 o 
  -4  10   7     1222.42     1179.69     89.30 o 
  -3  10   7     5331.58     5595.15    626.95 o 
  -2  10   7     1519.64     1436.34     80.89 o 
  -1  10   7       51.74       52.62     24.34 o 
   0  10   7     1938.83     2028.72    179.04 o 
   1  10   7     7065.90     7277.81    190.47 o 
   2  10   7     3525.24     3859.42    115.43 o 
   3  10   7     7614.24     7695.56    170.37 o 
   4  10   7       19.14       32.42     15.31 o 
   5  10   7       32.52       15.75     11.73 o 
   6  10   7     1166.25     1196.67     74.20 o 
   7  10   7      175.84      196.11     18.86 o 
   8  10   7       11.79        3.42     11.44 o 
   9  10   7      129.69      137.30     18.37 o 
  10  10   7      372.83      370.23     27.87 o 
  11  10   7       84.59       57.20     17.87 o 
  12  10   7      214.86      235.82     26.10 o 
  13  10   7      588.13      621.86     45.74 o 
  14  10   7      524.20      533.93     44.08 o 
  15  10   7        0.16        5.33     31.78 o 
  -6  11   7      150.39      138.78     37.77 o 
  -5  11   7      219.00      318.07     47.24 o 
  -4  11   7        1.48      -12.31     20.64 o 
  -3  11   7        7.14       -0.42     22.11 o 
  -2  11   7        4.52      -13.82     52.87 o 
  -1  11   7      507.10      514.60     55.69 o 
   0  11   7      199.34      258.16     42.25 o 
   1  11   7     2053.54     2066.40    103.74 o 
   2  11   7     6586.42     6607.82    181.00 o 
   3  11   7     2528.37     2589.49     77.39 o 
   4  11   7      826.86      853.30     51.76 o 
   5  11   7      856.55      856.16     36.16 o 
   6  11   7     5583.59     5405.75    112.16 o 
   7  11   7     1367.74     1453.73     48.48 o 
   8  11   7     3481.79     3706.06    118.09 o 
   9  11   7       19.39        3.59     12.34 o 
  10  11   7       12.54        6.19     17.76 o 
  11  11   7     1420.22     1410.10     72.49 o 
  12  11   7      411.09      440.35     37.63 o 
  13  11   7       34.31       10.00     25.82 o 
  14  11   7       14.34       17.98     20.93 o 
  15  11   7       32.58       71.94     25.72 o 
  -5  12   7     1190.67     1015.70    102.57 o 
  -4  12   7     2834.53     2645.98    129.56 o 
  -3  12   7      616.81      610.90    118.76 o 
  -2  12   7      491.58      498.58     66.20 o 
  -1  12   7        0.20      -17.53     19.41 o 
   0  12   7       86.90       41.63     35.38 o 
   1  12   7        3.50      -11.05     20.13 o 
   2  12   7       27.90       26.24     21.45 o 
   3  12   7       23.97      -33.20     35.99 o 
   4  12   7       19.44       11.17     19.40 o 
   5  12   7        4.24       -9.37     18.87 o 
   6  12   7     1819.48     1770.57     57.08 o 
   7  12   7     3370.61     3253.17    118.30 o 
   8  12   7     1403.52     1358.68     56.34 o 
   9  12   7      579.25      542.58     44.65 o 
  10  12   7      101.56      129.51     24.18 o 
  11  12   7     1268.40     1230.12    128.22 o 
  12  12   7     1513.77     1454.85     68.51 o 
  13  12   7     1571.47     1552.13     68.33 o 
  14  12   7        9.19       -5.84     20.21 o 
  15  12   7       15.85       20.08     22.62 o 
  -3  13   7     1468.41     1361.93    174.41 o 
  -2  13   7      278.52      269.66     49.14 o 
  -1  13   7      137.23      116.65     36.78 o 
   0  13   7     1234.08     1219.74     84.59 o 
   1  13   7     3287.23     3083.76    143.44 o 
   2  13   7     2402.20     2390.15    121.08 o 
   3  13   7      947.22      887.04     56.76 o 
   4  13   7      161.03      173.74     44.52 o 
   5  13   7      132.84       97.20     30.07 o 
   6  13   7       25.87        2.69     22.66 o 
   7  13   7       26.16       -8.72     14.70 o 
   8  13   7       57.03       38.63     18.92 o 
   9  13   7        7.36      -29.95     14.98 o 
  10  13   7       32.08       18.24     18.23 o 
  11  13   7      418.04      381.93     35.03 o 
  12  13   7      454.04      369.92     42.22 o 
  13  13   7      658.38      701.05     57.71 o 
  14  13   7      491.47      418.27     46.36 o 
  15  13   7        0.86       -7.52     21.60 o 
  -2  14   7      356.94      403.55     60.31 o 
  -1  14   7      191.90      185.24     43.98 o 
   0  14   7     1079.56     1099.25     87.27 o 
   1  14   7     2504.94     2550.63    132.03 o 
   2  14   7     2382.68     2429.86    137.85 o 
   3  14   7      827.11      754.49     59.64 o 
   4  14   7        0.83        1.50     24.42 o 
   5  14   7     1933.24     1870.30     86.44 o 
   6  14   7     2566.29     2435.48    128.63 o 
   7  14   7     1015.46      870.91     70.39 o 
   8  14   7      753.24      724.93     42.39 o 
   9  14   7       36.47        3.47     18.34 o 
  10  14   7       89.07       43.09     21.20 o 
  11  14   7      287.74      314.27     41.66 o 
  12  14   7      119.09       45.20     35.02 o 
  13  14   7      120.62      109.96     30.02 o 
  14  14   7        8.28       -4.85     23.72 o 
   0  15   7        1.15      -14.24     28.08 o 
   1  15   7      233.10      188.19     45.29 o 
   2  15   7      114.99      124.14     39.35 o 
   3  15   7      681.14      564.29     68.88 o 
   4  15   7      118.75      123.58     46.43 o 
   5  15   7      313.06      257.65     41.55 o 
   6  15   7     1625.49     1376.57     78.07 o 
   7  15   7     1618.82     1535.47    299.98 o 
   8  15   7      620.00      534.65     95.20 o 
   9  15   7       62.11       85.46     22.79 o 
  10  15   7      412.48      402.14     40.51 o 
  11  15   7     1051.92      949.92     52.90 o 
  12  15   7      771.00      755.62     46.84 o 
  13  15   7      482.44      408.40     43.94 o 
   3  16   7       12.65        0.64     37.17 o 
   4  16   7      227.81      273.25     45.80 o 
   5  16   7       27.75       19.33     28.14 o 
   6  16   7       39.43        9.25     26.38 o 
   7  16   7       58.78       14.71     76.05 o 
   8  16   7      451.92      388.87     58.36 o 
   9  16   7       18.26       17.42     35.82 o 
  10  16   7        3.39       34.77     20.57 o 
  11  16   7      805.00      808.01     57.28 o 
  12  16   7      947.14      783.06     49.59 o 
  -9  -9   8       25.49      -28.14     23.85 o 
  -8  -9   8       25.11      -19.07     30.45 o 
  -7  -9   8        1.17      -31.34     41.20 o 
  -6  -9   8       37.69       30.99     48.46 o 
  -5  -9   8       66.27       88.82     39.26 o 
  -4  -9   8      384.69      517.44     68.72 o 
 -11  -8   8     1592.28     1580.39    106.16 o 
 -10  -8   8     1799.81     1787.15    112.92 o 
  -9  -8   8      533.24      442.45     62.74 o 
  -8  -8   8       31.61      -20.22     42.48 o 
  -7  -8   8     2245.97     2195.82     92.05 o 
  -6  -8   8     1608.34     1545.59     75.27 o 
  -5  -8   8      928.19      920.30     97.54 o 
  -4  -8   8      292.07      293.88     52.99 o 
  -3  -8   8       33.71       40.89     35.51 o 
  -2  -8   8        0.85        1.42     31.44 o 
  -1  -8   8       14.86       54.79     31.78 o 
 -13  -7   8       17.36       34.94     25.64 o 
 -12  -7   8       40.74       68.49     29.29 o 
 -11  -7   8      750.62      817.62     73.65 o 
 -10  -7   8      855.23      797.40     73.01 o 
  -9  -7   8      751.47      648.01     68.96 o 
  -8  -7   8      591.16      592.52     46.20 o 
  -7  -7   8     1789.92     1757.89     79.43 o 
  -6  -7   8     3789.74     3857.44    114.35 o 
  -5  -7   8     4712.10     4380.20    203.12 o 
  -4  -7   8      861.36      868.35     50.50 o 
  -3  -7   8     1586.54     1509.46     97.99 o 
  -2  -7   8     1002.80     1221.75    182.76 o 
  -1  -7   8     1216.02     1198.01     92.00 o 
   0  -7   8     1583.81     1686.48     91.69 o 
   1  -7   8      927.92     1006.50     74.64 o 
 -13  -6   8      193.17      202.31     34.59 o 
 -12  -6   8      537.16      521.16     45.96 o 
 -11  -6   8      977.29      996.68     58.68 o 
 -10  -6   8      172.07      171.57     30.66 o 
  -9  -6   8       45.83        4.68     26.66 o 
  -8  -6   8       17.03       15.43     17.97 o 
  -7  -6   8       62.33      114.03     25.54 o 
  -6  -6   8     1732.63     1689.33     75.14 o 
  -5  -6   8     1158.35     1136.56     60.11 o 
  -4  -6   8      804.22      815.67     45.83 o 
  -3  -6   8       35.21       20.51     17.75 o 
  -2  -6   8      264.01      196.86     35.73 o 
  -1  -6   8     2751.72     2649.58    136.71 o 
   0  -6   8     3896.91     3892.24    140.73 o 
   1  -6   8     1240.86     1190.86     74.05 o 
   2  -6   8      828.77      963.84    114.91 o 
   3  -6   8      392.58      383.03    167.47 o 
 -14  -5   8       10.14       31.47     51.78 o 
 -13  -5   8      732.56      871.34    115.59 o 
 -12  -5   8     3010.30     3228.34    111.20 o 
 -11  -5   8     1937.61     1915.04     87.05 o 
 -10  -5   8     3826.16     3943.37    125.03 o 
  -9  -5   8        2.06        7.99     19.98 o 
  -8  -5   8       28.36       47.64     24.24 o 
  -7  -5   8     1534.13     1570.15     65.39 o 
  -6  -5   8      975.27     1019.47     55.11 o 
  -5  -5   8      706.56      736.10     48.31 o 
  -4  -5   8      221.88      226.26     35.08 o 
  -3  -5   8       73.40       87.55     20.61 o 
  -2  -5   8       50.49       31.21     15.56 o 
  -1  -5   8     1583.68     1581.71     70.33 o 
   0  -5   8     1596.66     1538.08     66.91 o 
   1  -5   8      868.99      914.32     62.25 o 
   2  -5   8        1.92       10.64     41.10 o 
   3  -5   8       54.27       65.07     33.34 o 
   4  -5   8     2187.98     2294.17    137.19 o 
   5  -5   8     1868.92     1772.02    120.32 o 
 -14  -4   8       30.47       28.02     45.32 o 
 -13  -4   8      248.84      258.33     64.76 o 
 -12  -4   8      978.75      969.06    115.25 o 
 -11  -4   8     1186.51     1146.27    111.84 o 
 -10  -4   8     2106.78     2075.67     78.73 o 
  -9  -4   8      273.41      242.97     29.77 o 
  -8  -4   8     1881.90     1841.46     84.79 o 
  -7  -4   8     3904.84     3754.08    137.39 o 
  -6  -4   8     2240.89     2233.75     73.19 o 
  -5  -4   8     8169.37     8520.20    239.89 o 
  -4  -4   8     1095.58     1162.35     51.45 o 
  -3  -4   8      205.68      189.70     25.46 o 
  -2  -4   8     3234.10     3235.28     80.81 o 
  -1  -4   8     1296.25     1252.87     45.06 o 
   0  -4   8      560.22      509.43     39.44 o 
   1  -4   8       59.50       62.84     21.84 o 
   2  -4   8       28.73       -1.05     19.13 o 
   3  -4   8        0.08       -9.03     16.44 o 
   4  -4   8       50.50       17.90     27.28 o 
   5  -4   8      430.02      459.99     63.02 o 
   6  -4   8      593.91      568.03     73.11 o 
 -14  -3   8       49.77       26.40     45.74 o 
 -13  -3   8      272.73      300.27     69.17 o 
 -12  -3   8      208.92      220.37     60.46 o 
 -11  -3   8        1.52       -2.78     34.27 o 
 -10  -3   8      724.63      644.19     61.82 o 
  -9  -3   8        0.01        7.34     16.21 o 
  -8  -3   8      761.75      792.82     45.33 o 
  -7  -3   8     1829.21     1958.44    101.40 o 
  -6  -3   8     1515.68     1409.14     50.53 o 
  -5  -3   8     3576.79     3595.32    100.42 o 
  -4  -3   8     1917.92     1874.44     72.61 o 
  -3  -3   8       15.89        5.70     16.58 o 
  -2  -3   8     2732.20     2621.85     69.45 o 
  -1  -3   8     7586.27     7565.58    155.50 o 
   0  -3   8     6984.62     7040.85    173.69 o 
   1  -3   8     1562.05     1720.74     78.80 o 
   2  -3   8        3.13      -11.11     16.15 o 
   3  -3   8     1418.47     1336.48     61.33 o 
   4  -3   8      857.07      837.97     65.13 o 
   5  -3   8      923.41      854.86     63.23 o 
   6  -3   8       74.88       63.69     25.98 o 
   7  -3   8        9.03       -4.71     24.66 o 
 -14  -2   8      147.50      188.43     57.99 o 
 -13  -2   8      871.65      806.55     99.07 o 
 -12  -2   8     3463.42     3558.10    215.07 o 
 -11  -2   8     2496.15     2574.27    170.99 o 
 -10  -2   8     1591.09     1435.60    186.77 o 
  -9  -2   8       71.99       56.20     27.14 o 
  -8  -2   8      139.97      129.47     21.83 o 
  -7  -2   8      623.60      650.00     45.37 o 
  -6  -2   8      510.96      556.35     43.48 o 
  -5  -2   8      216.50      190.45     19.44 o 
  -4  -2   8       96.13       90.61     17.70 o 
  -3  -2   8       54.81       42.43     22.60 o 
  -2  -2   8     4269.94     4322.55    167.65 o 
  -1  -2   8     2185.89     2015.03     56.99 o 
   0  -2   8     3514.06     3415.92     81.46 o 
   1  -2   8      763.12      760.22     55.07 o 
   2  -2   8       12.58       -5.78     16.28 o 
   3  -2   8     1775.37     1744.99     73.29 o 
   4  -2   8     5655.92     5621.44    146.02 o 
   5  -2   8     3249.45     3348.73    124.43 o 
   6  -2   8      967.89      990.91     63.98 o 
   7  -2   8      153.64      173.04     33.82 o 
   8  -2   8      360.25      403.37     42.02 o 
 -14  -1   8      244.93      256.74     58.31 o 
 -13  -1   8      518.75      527.51     78.29 o 
 -12  -1   8     3577.99     3625.29    212.47 o 
 -11  -1   8     2896.27     2957.71    183.16 o 
 -10  -1   8     2352.25     2299.39    107.14 o 
  -9  -1   8      167.56      152.20     31.85 o 
  -8  -1   8      259.93      246.47     38.29 o 
  -7  -1   8     5602.34     5336.95    170.49 o 
  -6  -1   8     5325.58     5287.68    169.68 o 
  -5  -1   8     2373.42     2394.09     91.52 o 
  -4  -1   8       29.38       48.82     13.38 o 
  -3  -1   8       98.77       76.52     13.05 o 
  -2  -1   8     1514.10     1473.44     59.65 o 
  -1  -1   8      509.49      496.32     39.87 o 
   0  -1   8      141.75      143.21     17.24 o 
   1  -1   8      359.52      329.68     23.32 o 
   2  -1   8      137.18      139.09     22.38 o 
   3  -1   8     2253.23     2243.31     74.47 o 
   4  -1   8     1101.41     1153.10     47.58 o 
   5  -1   8     1971.64     1833.52     71.94 o 
   6  -1   8     2047.84     2003.00    114.33 o 
   7  -1   8      319.81      337.77     39.61 o 
   8  -1   8      500.44      496.70     54.34 o 
   9  -1   8     1758.21     2031.18    132.48 o 
 -14   0   8        0.65       46.87     38.80 o 
 -13   0   8        7.18        1.04     32.84 o 
 -12   0   8      240.52      205.03     48.78 o 
 -11   0   8      305.76      279.92     37.08 o 
 -10   0   8      215.05      229.16     34.20 o 
  -9   0   8       93.73       79.71     24.77 o 
  -8   0   8      263.93      255.98     51.59 o 
  -7   0   8     2831.59     2678.04    162.76 o 
  -6   0   8     5852.22     5933.75    183.43 o 
  -5   0   8     2959.30     2952.06    104.17 o 
  -4   0   8      137.37      174.87     63.84 o 
  -3   0   8     2329.83     2179.05     54.79 o 
  -2   0   8    12484.24    12141.77    222.39 o 
  -1   0   8    12841.01    12930.49    296.05 o 
   0   0   8     4598.86     4602.06     90.42 o 
   1   0   8       16.17       27.33     11.45 o 
   2   0   8       50.57       67.65     13.19 o 
   3   0   8     1075.02     1025.68     42.45 o 
   4   0   8      705.17      714.62     37.52 o 
   5   0   8        2.23      -24.61     12.30 o 
   6   0   8        1.58        6.87     16.79 o 
   7   0   8      335.67      296.29     32.97 o 
   8   0   8      518.71      550.40     68.33 o 
   9   0   8      659.21      663.42     61.74 o 
  10   0   8     1036.61     1094.23     63.96 o 
 -13   1   8      913.23      842.27     60.33 o 
 -12   1   8     1600.49     1574.93     82.36 o 
 -11   1   8     1175.13     1182.04     68.40 o 
 -10   1   8       44.72       39.51     21.05 o 
  -9   1   8      145.15      117.98     36.63 o 
  -8   1   8      104.85      165.66     40.24 o 
  -7   1   8      788.15      710.44     72.19 o 
  -6   1   8       89.44       58.84     30.33 o 
  -5   1   8     1207.09     1167.47     52.55 o 
  -4   1   8      124.62      118.15     19.18 o 
  -3   1   8       72.70       69.23     15.28 o 
  -2   1   8    15436.65    15103.18    296.92 o 
  -1   1   8    13867.53    13467.46    240.08 o 
   0   1   8     4016.94     3963.64    137.24 o 
   1   1   8     1123.94     1051.90     31.25 o 
   2   1   8      895.60      775.96     45.85 o 
   3   1   8     3488.08     3257.71     81.31 o 
   4   1   8     9036.92     8622.46    179.30 o 
   5   1   8     4420.99     4347.86    103.43 o 
   6   1   8     1143.08     1234.14     54.74 o 
   7   1   8        0.77      -13.96     16.01 o 
   8   1   8      785.28      810.65     52.23 o 
   9   1   8      104.40      122.91     26.23 o 
  10   1   8       12.42       -4.05     18.91 o 
  11   1   8       74.46       63.22     24.83 o 
 -13   2   8     1405.97     1464.93    109.59 o 
 -12   2   8     3242.00     3325.60    187.05 o 
 -11   2   8     2741.66     2759.71    161.85 o 
 -10   2   8      353.31      384.30     56.93 o 
  -9   2   8      126.43      182.86     41.88 o 
  -8   2   8     3656.50     3840.01    201.82 o 
  -7   2   8     3713.58     4046.02    210.39 o 
  -6   2   8     2547.74     2580.08    148.34 o 
  -5   2   8      644.75      680.75     46.33 o 
  -4   2   8      494.62      521.14     34.13 o 
  -3   2   8       25.14       59.28     26.48 o 
  -2   2   8      706.06      712.59     24.10 o 
  -1   2   8     1724.72     1752.48     38.36 o 
   0   2   8     2294.66     2346.41     66.28 o 
   1   2   8     1199.90     1253.86     47.54 o 
   2   2   8      677.79      748.73     26.30 o 
   3   2   8     5997.27     5807.90    134.40 o 
   4   2   8     5552.76     5345.02    118.36 o 
   5   2   8     5713.80     5544.22    123.48 o 
   6   2   8     1419.95     1355.85     79.08 o 
   7   2   8      151.85      164.80     48.15 o 
   8   2   8      866.24      866.79     55.56 o 
   9   2   8     3729.40     3761.02    117.17 o 
  10   2   8     1900.25     1939.23     77.80 o 
  11   2   8      572.80      597.42     47.47 o 
  12   2   8       20.70       12.60     22.07 o 
 -13   3   8       18.55       17.90     31.93 o 
 -12   3   8      534.24      533.14     65.95 o 
 -11   3   8      491.41      367.73     56.97 o 
 -10   3   8      587.55      530.79     63.62 o 
  -9   3   8      146.33      144.09     36.80 o 
  -8   3   8     3389.42     3404.66    181.62 o 
  -7   3   8     6075.38     5815.86    279.96 o 
  -4   3   8       29.00       40.04     15.69 o 
  -3   3   8     4863.65     4912.33    133.20 o 
  -2   3   8     7696.63     7842.45    191.19 o 
  -1   3   8     4394.88     4234.47     78.96 o 
   0   3   8     6264.45     6197.43    112.62 o 
   1   3   8      679.86      738.60     46.80 o 
   2   3   8       36.52        8.24      8.82 o 
   3   3   8      152.57      115.54     13.64 o 
   4   3   8      106.85      107.03     15.71 o 
   5   3   8     2371.37     2413.38     72.25 o 
   6   3   8       52.62       37.50     16.83 o 
   7   3   8       52.39       54.14     16.11 o 
   8   3   8     2021.65     2014.92     73.79 o 
   9   3   8      752.47      827.71     49.60 o 
  10   3   8     2935.37     3085.86    102.49 o 
  11   3   8      842.22      820.46     52.68 o 
  12   3   8        0.05        1.91     19.19 o 
 -12   4   8      205.63      232.73     43.63 o 
 -11   4   8      218.51      214.25     41.52 o 
 -10   4   8        0.51        4.93     25.48 o 
  -9   4   8        0.33       23.49     23.32 o 
  -8   4   8       41.01       32.67     26.45 o 
  -7   4   8     2325.93     2392.67    137.86 o 
  -6   4   8      999.35      940.27     77.75 o 
  -4   4   8      791.47     1067.54     63.40 o 
  -3   4   8     7395.41     7563.04    183.35 o 
  -2   4   8    11693.87    11999.68    256.68 o 
  -1   4   8    11493.70    11657.20    267.75 o 
   0   4   8     4283.76     4251.72    107.22 o 
   1   4   8      810.52      674.46     21.59 o 
   2   4   8     3793.28     3702.80    113.95 o 
   3   4   8     6149.24     5919.84    103.02 o 
   4   4   8     7981.68     7609.64    150.94 o 
   5   4   8      633.00      573.46     30.24 o 
   6   4   8      180.71      173.89     25.87 o 
   7   4   8       91.99       75.12     17.56 o 
   8   4   8      302.98      296.02     25.21 o 
   9   4   8       21.37        0.73     15.47 o 
  10   4   8       26.87       -0.43     17.17 o 
  11   4   8        0.51        0.13     18.08 o 
  12   4   8        7.91       33.75     20.74 o 
  13   4   8      353.15      372.42     53.26 o 
 -11   5   8      814.54      760.07     71.13 o 
 -10   5   8      608.72      574.18     63.34 o 
  -9   5   8       48.38       57.24     28.04 o 
  -8   5   8     2533.37     2705.66    149.76 o 
  -7   5   8      301.10      357.29     50.17 o 
  -6   5   8      410.27      429.57     54.22 o 
  -4   5   8       44.22       16.84     14.07 o 
  -3   5   8      303.13      369.52     50.69 o 
  -2   5   8     2124.39     2152.08     78.01 o 
  -1   5   8     2417.80     2225.56     82.50 o 
   0   5   8     2845.62     2896.82     73.86 o 
   1   5   8       35.01       17.80     10.09 o 
   2   5   8       59.01       46.52      8.18 o 
   3   5   8     2883.68     2624.28     87.70 o 
   4   5   8    10100.34     9703.88    146.69 o 
   5   5   8     4434.16     4539.02     88.80 o 
   6   5   8      396.13      420.04     37.97 o 
   7   5   8     2309.55     2294.09    113.16 o 
   8   5   8      790.02      778.06     40.58 o 
   9   5   8     4802.36     5146.41    118.35 o 
  10   5   8     1262.63     1273.62     57.75 o 
  11   5   8       59.50       27.85     19.04 o 
  12   5   8      158.11      161.88     28.45 o 
  13   5   8       67.70       68.97     25.44 o 
 -10   6   8       32.13       -7.71     26.05 o 
  -9   6   8     1711.81     1738.90    109.43 o 
  -8   6   8     5074.47     4862.85    238.17 o 
  -7   6   8     6315.81     6335.58    299.23 o 
  -6   6   8     3839.64     3545.78    184.34 o 
  -5   6   8      164.17      132.32     23.27 o 
  -4   6   8      197.71      170.43     33.27 o 
  -3   6   8     5931.73     7026.03    324.12 o 
  -2   6   8     2594.24     2829.69    131.28 o 
  -1   6   8     1152.10     1111.63     42.97 o 
   0   6   8       53.40       35.67     11.90 o 
   1   6   8      106.93      120.33     11.50 o 
   2   6   8       25.29       29.63      7.09 o 
   3   6   8      179.69      152.92     13.80 o 
   4   6   8     2957.15     2953.69     82.47 o 
   5   6   8     1945.38     1941.34     44.58 o 
   6   6   8        0.22        3.43      9.46 o 
   7   6   8      424.89      476.21     30.06 o 
   8   6   8     2727.79     2745.68     71.72 o 
   9   6   8     2426.14     2547.91     70.03 o 
  10   6   8     2209.95     2353.42     67.48 o 
  11   6   8      489.50      470.52     56.86 o 
  12   6   8      352.72      382.44     54.62 o 
  13   6   8      873.12      966.61     59.65 o 
  14   6   8     1095.65     1301.22     77.34 o 
 -10   7   8       40.92       29.94     31.66 o 
  -9   7   8      318.63      365.38     51.88 o 
  -8   7   8     1879.86     1907.98    118.25 o 
  -7   7   8     3054.73     2782.63    155.89 o 
  -6   7   8     1019.06      901.64     79.65 o 
  -5   7   8     1016.77      985.86    174.00 o 
  -4   7   8      103.15      139.72     25.29 o 
  -3   7   8     5711.27     5724.36    276.75 o 
  -2   7   8    12163.82    12674.33    399.13 o 
  -1   7   8     5320.82     5359.65    121.29 o 
   0   7   8      621.82      644.41     30.09 o 
   1   7   8      232.37      258.26     21.34 o 
   2   7   8     5389.72     5203.32    103.08 o 
   3   7   8     1028.43     1007.38     30.59 o 
   4   7   8     1009.20      916.25     73.92 o 
   5   7   8      260.20      253.97     23.29 o 
   6   7   8       41.54       26.49     10.87 o 
   7   7   8      119.81      110.62     14.70 o 
   8   7   8      201.26      222.46     20.36 o 
   9   7   8      504.28      505.15     29.96 o 
  10   7   8      598.62      616.95     33.75 o 
  11   7   8      262.90      261.36     24.65 o 
  12   7   8       31.72       59.88     20.81 o 
  13   7   8     1162.17     1448.32     95.95 o 
  14   7   8     1072.44     1280.07    100.80 o 
  -9   8   8      131.30      114.13     39.26 o 
  -8   8   8      186.29      318.25     52.54 o 
  -7   8   8       25.14       21.90     31.91 o 
  -6   8   8       23.90      -12.80     30.50 o 
  -5   8   8       44.27       22.72     19.15 o 
  -4   8   8       10.98       17.55     17.97 o 
  -3   8   8     2417.86     2461.22    103.84 o 
  -2   8   8     2322.64     2224.03     96.60 o 
  -1   8   8     2956.45     2708.65     88.21 o 
   0   8   8      700.22      788.58     45.68 o 
   1   8   8      198.79      199.60     20.15 o 
   2   8   8     2843.09     2774.67     75.23 o 
   3   8   8     8471.17     8107.48    154.03 o 
   4   8   8    12900.12    13210.08    217.77 o 
   5   8   8      424.66      497.37     32.20 o 
   6   8   8        0.03      -16.06     10.38 o 
   7   8   8     2408.42     2307.04     55.66 o 
   8   8   8      197.44      195.58     18.20 o 
   9   8   8     1670.57     1589.13     70.27 o 
  10   8   8      303.55      315.77     25.56 o 
  11   8   8        0.81      -19.65     13.75 o 
  12   8   8        0.66       -7.13     14.23 o 
  13   8   8        1.85      -30.41     21.34 o 
  14   8   8      377.00      440.80     41.72 o 
  15   8   8      135.74       78.96     31.74 o 
  -8   9   8     1811.68     1989.64    130.90 o 
  -7   9   8     1985.97     2159.97    137.87 o 
  -6   9   8     1629.30     1515.90     82.51 o 
  -5   9   8       11.64       25.40     20.46 o 
  -4   9   8     1283.09     1164.47     69.15 o 
  -3   9   8      548.89      612.17    104.23 o 
  -2   9   8        0.69       -4.49     16.61 o 
  -1   9   8        5.51       -9.95     29.92 o 
   0   9   8      207.11      189.90     20.81 o 
   1   9   8       69.12       82.93     19.63 o 
   2   9   8     2770.41     2768.57     87.30 o 
   3   9   8     2785.30     2846.02     78.30 o 
   4   9   8     2771.51     2776.27     60.04 o 
   5   9   8     1028.13     1033.80     78.37 o 
   6   9   8       51.97       49.38     15.51 o 
   7   9   8      596.37      580.80     28.80 o 
   8   9   8     2994.97     2943.85     76.53 o 
   9   9   8     7456.52     7594.89    172.73 o 
  10   9   8     1010.81     1118.47     46.79 o 
  11   9   8       22.93        0.92     15.09 o 
  12   9   8      689.51      801.26     57.33 o 
  13   9   8      361.37      415.93     55.89 o 
  14   9   8      409.07      323.01     52.23 o 
  15   9   8        6.68      -10.71     31.59 o 
  -7  10   8     1593.24     1700.32    128.25 o 
  -6  10   8     1846.21     1779.46     97.13 o 
  -5  10   8        0.06        9.46     56.76 o 
  -4  10   8     1889.77     2036.38    101.53 o 
  -3  10   8     5242.61     5340.07    199.91 o 
  -2  10   8     2490.31     2526.98    148.93 o 
  -1  10   8     2518.96     2709.50    119.99 o 
   0  10   8       19.16        0.34     21.04 o 
   1  10   8      202.87      182.08     26.82 o 
   2  10   8     1624.05     1665.05     83.26 o 
   3  10   8      215.64      242.64     24.12 o 
   4  10   8      116.57       87.83     16.64 o 
   5  10   8        0.06      -20.40     10.20 o 
   6  10   8        0.78       22.05     11.86 o 
   7  10   8      830.82      876.51     48.38 o 
   8  10   8      884.74      920.82     35.64 o 
   9  10   8     3305.04     3336.76     78.32 o 
  10  10   8     1080.37     1015.20     43.84 o 
  11  10   8        0.55       14.35     15.85 o 
  12  10   8      441.14      477.49     59.14 o 
  13  10   8     1195.32     1347.27     55.45 o 
  14  10   8     1166.44     1383.60     65.53 o 
  15  10   8      463.41      380.85     88.64 o 
  -6  11   8      341.29      324.53     49.88 o 
  -5  11   8       35.74       33.71     29.01 o 
  -4  11   8       58.74       34.56     24.89 o 
  -3  11   8     1758.68     1878.90     99.15 o 
  -2  11   8     2107.36     2111.68    197.25 o 
  -1  11   8     1728.78     1844.83     97.32 o 
   0  11   8       28.78       62.89     32.79 o 
   1  11   8     3322.02     3365.78    142.20 o 
   2  11   8     4086.72     4083.67    145.62 o 
   3  11   8     2313.61     2351.37    109.63 o 
   4  11   8     3772.01     3563.75    114.83 o 
   5  11   8      192.48      193.17     21.91 o 
   6  11   8       20.79       20.39     12.25 o 
   7  11   8      817.87      844.64     37.20 o 
   8  11   8      301.85      351.87     27.06 o 
   9  11   8      140.95      135.55     32.43 o 
  10  11   8       32.54       13.72     14.15 o 
  11  11   8      151.33      178.94     23.54 o 
  12  11   8      151.74      181.22     23.76 o 
  13  11   8        8.05        8.28     20.21 o 
  14  11   8      587.65      637.05     47.71 o 
  15  11   8      162.82      104.04     27.88 o 
  -5  12   8      126.56      161.34     41.37 o 
  -4  12   8       75.89       26.38     29.15 o 
  -3  12   8        6.35        4.35     22.36 o 
  -2  12   8       21.36        2.88     27.57 o 
  -1  12   8      169.22      181.64     39.74 o 
   0  12   8      789.62      821.08    107.40 o 
   1  12   8        3.73       30.29     24.90 o 
   2  12   8     1807.02     1689.66     73.64 o 
   3  12   8     5429.76     5703.62    154.13 o 
   4  12   8     2490.55     2533.66     93.49 o 
   5  12   8      401.23      426.85     41.62 o 
   6  12   8      792.63      776.84     38.90 o 
   7  12   8     2372.61     2333.44     76.52 o 
   8  12   8     4235.32     4582.35    182.01 o 
   9  12   8     1865.75     1817.99     62.01 o 
  10  12   8      166.42      149.24     25.03 o 
  11  12   8      114.02      143.05     54.66 o 
  12  12   8      562.21      501.99     41.60 o 
  13  12   8       87.70      108.19     26.30 o 
  14  12   8       34.11       32.33     21.92 o 
  15  12   8       11.57       -7.49     21.85 o 
  -3  13   8     1235.42     1133.81     97.70 o 
  -2  13   8      591.26      581.67     66.58 o 
  -1  13   8       52.91       23.18     27.54 o 
   0  13   8        2.73        1.79     24.34 o 
   1  13   8       89.04       53.16     51.30 o 
   2  13   8       59.26       66.20     43.13 o 
   3  13   8       59.78       54.66     24.84 o 
   4  13   8      454.25      463.34     45.81 o 
   5  13   8        7.58      -28.27     24.16 o 
   6  13   8       18.14        6.45     23.50 o 
   7  13   8     1152.70     1149.47     49.67 o 
   8  13   8     1390.91     1367.35     58.04 o 
   9  13   8     2276.48     2180.80     77.19 o 
  10  13   8      209.77      210.47     37.87 o 
  11  13   8       45.41       36.08     20.42 o 
  12  13   8      554.89      498.65     55.32 o 
  13  13   8     1085.47     1073.62    116.94 o 
  14  13   8      310.03      363.46     44.95 o 
  -2  14   8     1101.13      945.60    212.18 o 
  -1  14   8      406.77      505.61     65.73 o 
   0  14   8       12.61      -15.91     24.45 o 
   1  14   8     1029.25      972.70     79.78 o 
   2  14   8     1735.11     1648.60    101.62 o 
   3  14   8     1510.97     1433.30     74.20 o 
   4  14   8       69.57       20.60     25.35 o 
   5  14   8        0.32      -27.44     21.34 o 
   6  14   8      146.72       63.32     50.76 o 
   7  14   8      113.60       81.11     35.95 o 
   8  14   8       21.11       -0.76     16.58 o 
   9  14   8       37.09       -4.97     23.38 o 
  10  14   8       19.25       -2.82     18.42 o 
  11  14   8       69.21       68.72     23.11 o 
  12  14   8      521.26      562.88     79.87 o 
  13  14   8      145.77      161.39     32.88 o 
  14  14   8      665.18      644.27     84.05 o 
   0  15   8       78.57       95.83     38.72 o 
   1  15   8      410.07      324.30     64.32 o 
   2  15   8     2285.80     2165.18    123.31 o 
   3  15   8     1762.95     1781.15     91.54 o 
   4  15   8      587.40      623.14     68.59 o 
   5  15   8       16.06      -11.36     23.95 o 
   6  15   8      999.57      946.04     65.25 o 
   7  15   8      940.29      764.52     71.77 o 
   8  15   8     1578.71     1485.16     93.25 o 
   9  15   8       49.14       27.41     19.71 o 
  10  15   8       22.67       19.27     20.89 o 
  11  15   8       69.46       63.91     26.35 o 
  12  15   8       80.66      101.94     39.24 o 
  13  15   8        2.88       16.32     23.21 o 
   3  16   8      566.08      373.86     77.09 o 
   4  16   8      488.59      413.27     70.92 o 
   5  16   8       38.17        5.21     28.57 o 
   6  16   8      259.71      235.34     47.00 o 
   7  16   8     1697.71     1790.68    106.84 o 
   8  16   8      981.53      917.45     82.33 o 
   9  16   8      789.98      633.26     69.93 o 
  10  16   8       29.87       43.83     21.52 o 
  11  16   8      485.71      502.11     55.03 o 
  -9  -8   9      504.63      511.21     68.31 o 
  -8  -8   9        0.41        9.31     25.50 o 
  -7  -8   9      120.92      126.97     40.33 o 
  -6  -8   9       43.56       24.50     28.40 o 
  -5  -8   9        7.03       61.35     36.90 o 
  -4  -8   9      239.68      263.94     53.04 o 
 -11  -7   9      690.02      554.54     68.37 o 
 -10  -7   9     1839.62     1829.76    116.81 o 
  -9  -7   9     1914.33     1904.61    119.52 o 
  -8  -7   9      648.19      634.99     47.87 o 
  -7  -7   9       25.11       -8.96     21.59 o 
  -6  -7   9     1667.84     1565.75     76.26 o 
  -5  -7   9     1315.79     1285.45     69.14 o 
  -4  -7   9     1563.46     1478.35    179.27 o 
  -3  -7   9       58.17       39.23     33.20 o 
  -2  -7   9       81.56       75.98     72.68 o 
  -1  -7   9       12.83       22.80     36.22 o 
 -12  -6   9        1.71       -4.77     25.37 o 
 -11  -6   9      211.22      227.82     39.88 o 
 -10  -6   9      607.36      662.90     72.26 o 
  -9  -6   9     2264.35     2236.19    127.95 o 
  -8  -6   9      424.78      449.89     60.40 o 
  -7  -6   9      249.74      288.80     35.52 o 
  -6  -6   9     1853.54     1987.60     89.18 o 
  -5  -6   9     4040.54     3841.36    114.64 o 
  -4  -6   9     3635.04     3535.43    100.15 o 
  -3  -6   9     1097.85     1030.64     82.95 o 
  -2  -6   9      694.33      664.53     68.56 o 
  -1  -6   9      427.07      464.34     79.13 o 
   0  -6   9      655.21      720.24     62.31 o 
   1  -6   9     1385.68     1427.29     84.11 o 
   2  -6   9      349.13      392.91     50.65 o 
 -13  -5   9       14.83      -23.91     35.05 o 
 -12  -5   9      183.97      116.75     29.28 o 
 -11  -5   9      198.81      253.09     40.66 o 
 -10  -5   9     1111.52     1209.36    141.97 o 
  -9  -5   9       21.56       12.74     25.13 o 
  -8  -5   9        0.01       -8.07     26.64 o 
  -7  -5   9       47.89       62.75     20.92 o 
  -6  -5   9      434.83      442.64     40.67 o 
  -5  -5   9      795.41      772.12     46.69 o 
  -4  -5   9     2339.51     2219.48     77.52 o 
  -3  -5   9      391.84      404.23     32.08 o 
  -2  -5   9       57.95       46.88     26.06 o 
  -1  -5   9      449.87      439.10     39.76 o 
   0  -5   9     2257.92     2245.72     98.53 o 
   1  -5   9     2899.39     2941.55    116.90 o 
   2  -5   9     1843.73     1852.55     92.16 o 
   3  -5   9      325.57      306.84     57.42 o 
 -13  -4   9       51.51       23.14     35.56 o 
 -12  -4   9      234.03      239.19     49.13 o 
 -11  -4   9     2865.99     2928.66    104.08 o 
 -10  -4   9     2500.05     2787.24    239.77 o 
  -9  -4   9     2568.60     2630.42    147.78 o 
  -8  -4   9      319.93      289.57     76.99 o 
  -7  -4   9       14.20       -5.98     47.80 o 
  -6  -4   9      670.19      780.16     47.10 o 
  -5  -4   9      747.43      714.47     69.54 o 
  -4  -4   9      217.68      273.28     29.61 o 
  -3  -4   9      151.09      102.16     20.31 o 
  -2  -4   9       18.72       10.60     16.52 o 
  -1  -4   9      327.75      323.04     33.99 o 
   0  -4   9      982.92      947.51     54.45 o 
   1  -4   9     2303.62     2324.07     84.14 o 
   2  -4   9      428.85      434.02     50.96 o 
   3  -4   9      333.80      301.01     41.11 o 
   4  -4   9      182.24      231.92     72.04 o 
   5  -4   9     1669.38     1623.83    181.82 o 
 -13  -3   9       18.48       15.01     31.01 o 
 -12  -3   9       86.15       71.74     34.97 o 
 -11  -3   9     2164.10     2215.89    161.69 o 
 -10  -3   9     1755.21     1838.30     86.63 o 
  -9  -3   9     3296.32     3441.95    130.59 o 
  -8  -3   9      156.87      183.05     31.09 o 
  -7  -3   9      682.62      669.64     53.92 o 
  -6  -3   9     3790.07     4174.94    149.98 o 
  -5  -3   9     3303.41     3522.12    101.33 o 
  -4  -3   9     6095.48     6035.54    154.07 o 
  -3  -3   9     1428.89     1395.34     56.89 o 
  -2  -3   9       36.90       40.11     17.83 o 
  -1  -3   9     1036.18      985.67     41.32 o 
   0  -3   9      354.42      316.51     32.04 o 
   1  -3   9      141.59      113.60     25.12 o 
   2  -3   9        1.38        1.06     31.47 o 
   3  -3   9       10.69       26.00     20.31 o 
   4  -3   9        3.82       19.50     22.68 o 
   5  -3   9      301.62      260.11     38.97 o 
   6  -3   9     1144.63     1238.44     81.92 o 
 -13  -2   9       25.30        4.31     32.19 o 
 -12  -2   9      202.18      190.70     40.98 o 
 -11  -2   9        7.31       26.31     30.61 o 
 -10  -2   9       88.09       66.21     46.06 o 
  -9  -2   9      691.38      670.14     48.67 o 
  -8  -2   9       44.72       42.70     21.65 o 
  -7  -2   9      758.84      762.07     56.76 o 
  -6  -2   9     3221.74     3355.61    124.65 o 
  -5  -2   9     1635.06     1663.45     57.71 o 
  -4  -2   9     3631.16     3596.37    101.68 o 
  -3  -2   9     1402.61     1321.00     53.94 o 
  -2  -2   9       17.59       14.98     15.37 o 
  -1  -2   9     1833.90     1672.37     88.20 o 
   0  -2   9     5069.28     5133.54    113.94 o 
   1  -2   9     3492.16     3501.03    103.43 o 
   2  -2   9     3704.09     3551.72    104.90 o 
   3  -2   9      615.14      617.28     68.04 o 
   4  -2   9      528.17      454.23     36.45 o 
   5  -2   9      618.14      522.18     44.80 o 
   6  -2   9      379.73      312.52     37.04 o 
   7  -2   9       25.56       25.32     23.25 o 
 -13  -1   9        2.00        5.83     25.75 o 
 -12  -1   9     1162.36     1128.63    127.26 o 
 -11  -1   9     2901.05     2901.10    133.12 o 
 -10  -1   9     3153.96     3374.20    208.50 o 
  -9  -1   9      878.53      898.21    102.13 o 
  -8  -1   9       80.94       69.31     41.35 o 
  -7  -1   9       81.45      118.76     24.70 o 
  -6  -1   9      181.67      194.62     28.49 o 
  -5  -1   9      204.25      197.08     29.55 o 
  -4  -1   9       81.81       75.70     16.83 o 
  -3  -1   9      724.42      763.05     50.72 o 
  -2  -1   9       37.09       14.26     14.37 o 
  -1  -1   9     3971.43     4040.89     84.88 o 
   0  -1   9     1787.56     1684.72     47.68 o 
   1  -1   9     4254.64     4224.82     88.89 o 
   2  -1   9      139.83      171.84     22.25 o 
   3  -1   9      117.46      167.17     22.22 o 
   4  -1   9     2100.24     2160.50     68.91 o 
   5  -1   9     6632.99     6698.23    154.12 o 
   6  -1   9     1997.99     2113.67     83.02 o 
   7  -1   9     2127.17     2149.32     84.74 o 
   8  -1   9        0.34      -10.04     21.07 o 
 -13   0   9      186.53      253.95     86.22 o 
 -12   0   9      638.95      735.79     90.66 o 
 -11   0   9     4283.25     4509.61    252.40 o 
 -10   0   9     3829.10     3627.22    213.05 o 
  -9   0   9     1843.11     1593.65    125.40 o 
  -8   0   9       27.16        3.10     29.06 o 
  -7   0   9      803.22      864.25     82.74 o 
  -6   0   9     2748.45     2712.83    123.65 o 
  -5   0   9     7557.15     7864.79    239.90 o 
  -4   0   9      977.45     1041.92     53.00 o 
  -3   0   9       12.69        2.01     12.28 o 
  -2   0   9       98.38      112.33     15.20 o 
  -1   0   9       24.66       16.35     11.82 o 
   0   0   9       36.61       28.57     17.80 o 
   1   0   9       26.14       41.43     13.13 o 
   2   0   9      155.96      160.62     17.84 o 
   3   0   9       14.29        1.52     14.79 o 
   4   0   9     2159.05     2167.89     66.96 o 
   5   0   9     1611.17     1655.33     58.67 o 
   6   0   9     3190.53     3304.10    107.80 o 
   7   0   9      357.03      371.64     51.44 o 
   8   0   9      544.80      491.43     43.48 o 
   9   0   9      318.03      351.11     48.21 o 
 -13   1   9        3.23        1.68     34.67 o 
 -12   1   9       44.53       36.43     36.67 o 
 -11   1   9      690.08      607.63     79.25 o 
 -10   1   9      351.35      268.29     55.52 o 
  -9   1   9       10.29       15.68     30.37 o 
  -8   1   9       39.69       32.64     32.14 o 
  -7   1   9      444.93      453.61     66.13 o 
  -6   1   9     1824.73     1839.40     75.31 o 
  -5   1   9     7469.30     7745.65    233.41 o 
  -4   1   9     6400.16     6520.63    203.02 o 
  -3   1   9        0.72       13.41     10.34 o 
  -2   1   9     2436.74     2506.36     58.80 o 
  -1   1   9     4001.08     3874.20    115.17 o 
   0   1   9     9239.29     9304.48    221.62 o 
   1   1   9      830.56      934.42     33.14 o 
   2   1   9      728.77      712.49     32.05 o 
   3   1   9      397.64      425.66     34.12 o 
   4   1   9      483.24      477.78     31.85 o 
   5   1   9      495.59      422.80     30.69 o 
   6   1   9        0.01      -16.77     14.37 o 
   7   1   9       23.69       11.85     19.75 o 
   8   1   9        2.08       -6.20     19.21 o 
   9   1   9       14.30       -8.76     19.33 o 
  10   1   9      599.55      684.90     52.70 o 
 -13   2   9       59.72       92.95     40.92 o 
 -12   2   9     1022.16     1026.78     96.31 o 
 -11   2   9      900.82      924.43     90.34 o 
 -10   2   9      682.72      714.82     82.07 o 
  -9   2   9       35.65       31.82     28.56 o 
  -8   2   9        4.71       42.66     29.54 o 
  -7   2   9        8.90       23.99     29.27 o 
  -6   2   9      906.66      939.08     86.84 o 
  -5   2   9     1367.75     1206.06     56.53 o 
  -4   2   9      111.53      110.27     21.41 o 
  -3   2   9      403.43      462.27     37.56 o 
  -2   2   9     1441.95     1511.33     39.00 o 
  -1   2   9     5590.32     5435.98    122.99 o 
   0   2   9    11083.22    11025.47    301.11 o 
   1   2   9     5908.91     6167.52    180.29 o 
   2   2   9       64.64       73.09     13.03 o 
   3   2   9      138.24      132.87     16.31 o 
   4   2   9     2103.46     1991.29     60.49 o 
   5   2   9     7031.28     6965.57    152.35 o 
   6   2   9     1728.16     1769.12     58.18 o 
   7   2   9     1162.74     1247.67     49.27 o 
   8   2   9       72.43       64.54     23.01 o 
   9   2   9      181.43      209.92     31.28 o 
  10   2   9      192.22      145.84     29.80 o 
  11   2   9       14.19       -0.07     21.49 o 
 -12   3   9     1640.97     1646.74    119.83 o 
 -11   3   9     3273.13     3308.04    189.18 o 
 -10   3   9     2122.73     2029.58    133.30 o 
  -9   3   9      234.79      189.45     43.60 o 
  -8   3   9       90.97      124.26     35.26 o 
  -7   3   9     3265.87     3459.63    190.46 o 
  -6   3   9     2311.69     2462.11    149.13 o 
  -5   3   9     5126.46     5065.61    258.50 o 
  -4   3   9        0.55        5.95     14.56 o 
  -3   3   9      173.24      192.65     25.21 o 
  -2   3   9       25.79       40.98     12.41 o 
  -1   3   9     1981.79     1986.24     49.57 o 
   0   3   9      372.95      336.69     18.32 o 
   1   3   9     1061.17     1049.56     89.42 o 
   2   3   9      338.50      344.72     37.10 o 
   3   3   9       68.53       46.04     13.50 o 
   4   3   9     2862.25     2739.39     67.54 o 
   5   3   9     5271.07     5392.91    122.27 o 
   6   3   9     4163.70     4271.26    103.15 o 
   7   3   9      574.23      639.00     39.06 o 
   8   3   9        5.59       10.80     17.73 o 
   9   3   9     1141.53     1263.74     60.94 o 
  10   3   9     1826.36     1842.12     77.04 o 
  11   3   9      609.98      593.68     48.62 o 
  12   3   9      322.12      365.50     40.51 o 
 -12   4   9       90.80      167.02     43.43 o 
 -11   4   9      887.52      794.41     80.11 o 
 -10   4   9     1656.90     1578.89    111.77 o 
  -9   4   9       48.62       27.29     31.35 o 
  -8   4   9        5.92      -40.52     22.91 o 
  -7   4   9     4947.05     5132.00    257.94 o 
  -6   4   9     5785.28     5782.68    285.41 o 
  -5   4   9     7167.31     7610.77    361.18 o 
  -4   4   9     1489.62     1352.81    102.26 o 
  -3   4   9        8.86       21.86     10.16 o 
  -2   4   9     3537.27     3568.24    128.98 o 
  -1   4   9     1474.77     1495.45     58.09 o 
   0   4   9     3983.94     4028.92     78.52 o 
   1   4   9     1396.06     1446.02     38.43 o 
   2   4   9      384.56      360.94     24.01 o 
   3   4   9      313.49      309.20     21.47 o 
   4   4   9      299.82      261.26     20.69 o 
   5   4   9      432.16      445.53     25.64 o 
   6   4   9      664.01      692.97     42.84 o 
   7   4   9      546.49      528.10     36.65 o 
   8   4   9       65.30       61.86     16.91 o 
   9   4   9      110.55      158.86     26.67 o 
  10   4   9     1366.72     1545.15     68.28 o 
  11   4   9     1501.96     1539.06     82.20 o 
  12   4   9      383.31      345.48     39.06 o 
 -11   5   9       26.21       45.46     36.91 o 
 -10   5   9      124.86      166.17     44.42 o 
  -9   5   9        0.29       20.34     29.73 o 
  -8   5   9       26.47       15.57     26.73 o 
  -7   5   9       46.53       54.50     30.79 o 
  -6   5   9     1737.87     1749.41    117.53 o 
  -5   5   9     3524.41     3516.58    191.71 o 
  -4   5   9      276.91      192.22     44.89 o 
  -3   5   9      177.71      201.83     24.06 o 
  -2   5   9     7501.55     7294.56    218.33 o 
  -1   5   9     6125.88     6088.88    137.33 o 
   0   5   9    10670.20    11098.76    189.99 o 
   1   5   9     8349.87     8624.99    152.28 o 
   2   5   9      621.08      654.36     38.84 o 
   3   5   9      814.69      845.23     52.12 o 
   4   5   9     3245.58     3150.91     62.16 o 
   5   5   9     3001.76     2916.55     65.42 o 
   6   5   9      207.72      232.09     21.24 o 
   7   5   9       14.31        5.74     12.66 o 
   8   5   9      452.84      445.85     30.10 o 
   9   5   9       31.73       10.47     15.47 o 
  10   5   9      351.66      363.45     36.37 o 
  11   5   9       69.24       75.07     24.13 o 
  12   5   9      277.05      289.66     62.76 o 
  13   5   9       65.62      133.87     42.59 o 
 -11   6   9     2394.44     2468.47    148.69 o 
 -10   6   9      610.22      650.86     74.59 o 
  -9   6   9      178.46      212.32     46.28 o 
  -8   6   9      301.43      289.88     52.05 o 
  -7   6   9     1260.43     1515.67    107.19 o 
  -6   6   9      416.11      463.15     61.52 o 
  -5   6   9      439.39      366.62     54.77 o 
  -4   6   9       40.44       31.78     28.28 o 
  -3   6   9       90.91      108.61     21.65 o 
  -2   6   9     1191.99     1174.62     45.08 o 
  -1   6   9     1893.20     1873.96     55.65 o 
   0   6   9     4295.28     4337.29    104.14 o 
   1   6   9     2257.49     2345.12     55.45 o 
   2   6   9      633.70      622.98     35.57 o 
   3   6   9     3507.63     3433.22    198.33 o 
   4   6   9     4385.20     4267.59    113.53 o 
   5   6   9     5197.21     5361.04    103.96 o 
   6   6   9     3206.13     3234.60     70.33 o 
   7   6   9       49.44       54.79     14.29 o 
   8   6   9      515.41      554.88     57.25 o 
   9   6   9     1529.65     1615.62     54.50 o 
  10   6   9     1278.86     1271.26     60.89 o 
  11   6   9       72.89       52.39     20.95 o 
  12   6   9      125.49      141.50     27.53 o 
  13   6   9      129.13      115.55     26.50 o 
 -10   7   9      744.71      648.66     75.56 o 
  -9   7   9        0.15       12.40     29.87 o 
  -8   7   9      959.30     1150.85     91.79 o 
  -7   7   9     4110.32     4033.75    213.38 o 
  -6   7   9     5360.04     6038.22    295.78 o 
  -5   7   9     3296.56     3236.33    180.24 o 
  -4   7   9       91.88       71.97     31.34 o 
  -3   7   9        0.71      -19.67     13.74 o 
  -2   7   9     1600.46     1743.02     80.68 o 
  -1   7   9     2365.45     2404.25     82.60 o 
   0   7   9      965.39      921.19     38.19 o 
   1   7   9        0.12      -17.74     11.50 o 
   2   7   9      592.58      528.15     23.94 o 
   3   7   9      287.16      278.75     17.08 o 
   4   7   9      264.75      313.98     25.50 o 
   5   7   9     3907.54     4014.72     93.61 o 
   6   7   9       49.44       50.37     15.17 o 
   7   7   9      589.35      598.36     32.26 o 
   8   7   9     1284.47     1342.28     46.95 o 
   9   7   9     1102.75     1146.09     43.85 o 
  10   7   9     3786.82     4110.15    164.93 o 
  11   7   9     1980.93     2187.85     67.42 o 
  12   7   9      209.14      237.79     49.72 o 
  13   7   9       23.66       50.27     22.66 o 
  14   7   9      581.55      632.58     62.68 o 
  -9   8   9        7.08      -60.62     30.31 o 
  -8   8   9      286.15      376.34     58.78 o 
  -7   8   9     1831.96     1707.29    120.95 o 
  -6   8   9     2227.35     2139.23    139.45 o 
  -5   8   9     2554.56     2440.53    152.04 o 
  -4   8   9       99.94       85.40     50.90 o 
  -3   8   9      140.03      115.73     28.22 o 
  -2   8   9     3337.48     3404.56    133.47 o 
  -1   8   9     7276.00     7753.83    208.51 o 
   0   8   9     4802.65     5241.02    129.56 o 
   1   8   9     1873.71     2026.33     61.36 o 
   2   8   9      506.06      502.09     30.69 o 
   3   8   9     2110.32     2132.05     79.89 o 
   4   8   9     1058.51     1042.81     36.63 o 
   5   8   9      201.29      204.97     23.70 o 
   6   8   9      482.74      564.30     26.51 o 
   7   8   9      407.44      335.94     22.60 o 
   8   8   9       25.62       21.94     12.94 o 
   9   8   9        0.73       -5.91     16.05 o 
  10   8   9     1859.96     2056.33     63.12 o 
  11   8   9      428.00      384.75     29.59 o 
  12   8   9      718.53      710.76     39.51 o 
  13   8   9      316.09      425.82     40.78 o 
  14   8   9      275.29      335.87     42.28 o 
  -8   9   9       55.27      114.65     45.23 o 
  -7   9   9       23.34       59.58     39.21 o 
  -6   9   9        2.71      -34.24     32.24 o 
  -5   9   9       18.57      -30.43     30.23 o 
  -4   9   9       44.26       78.36     26.45 o 
  -3   9   9       29.04       26.12     19.55 o 
  -2   9   9      941.76      959.48     62.11 o 
  -1   9   9     2329.38     2413.06     84.66 o 
   0   9   9     3428.64     3554.56     91.88 o 
   1   9   9      237.33      330.95     26.54 o 
   2   9   9       67.44       53.28     17.02 o 
   3   9   9     5541.26     5437.72    138.35 o 
   4   9   9     7710.05     7946.38    154.56 o 
   5   9   9     2374.24     2399.83     61.56 o 
   6   9   9      794.61      891.23     50.62 o 
   7   9   9      248.24      242.49     21.75 o 
   8   9   9      888.87      817.07     35.86 o 
   9   9   9      785.90      890.54     51.66 o 
  10   9   9      708.85      723.33     61.95 o 
  11   9   9        1.23      -21.55     13.68 o 
  12   9   9       35.79        2.64     16.64 o 
  13   9   9       32.33       35.15     18.19 o 
  14   9   9       11.25        9.20     21.16 o 
  -7  10   9     1359.39     1637.46    126.45 o 
  -6  10   9     1856.79     2167.12    148.15 o 
  -5  10   9      122.70      240.22     56.25 o 
  -4  10   9      113.88       86.01     54.04 o 
  -3  10   9     1093.25     1114.28     99.74 o 
  -2  10   9       13.97       -5.31     20.30 o 
  -1  10   9       13.57       13.17     20.35 o 
   0  10   9       37.52       61.68     25.06 o 
   1  10   9       31.24      -17.75     22.53 o 
   2  10   9        0.08       -8.26     14.64 o 
   3  10   9      903.68      839.52     42.31 o 
   4  10   9     1986.66     2036.86     49.38 o 
   5  10   9     2633.09     2821.43     68.91 o 
   6  10   9       18.89        5.80     13.31 o 
   7  10   9       47.86       49.82     15.51 o 
   8  10   9     1525.09     1564.95     56.99 o 
   9  10   9     2420.60     2469.37     77.94 o 
  10  10   9     4455.50     4402.36    180.22 o 
  11  10   9     1076.39     1079.20     48.68 o 
  12  10   9       30.74        3.82     17.30 o 
  13  10   9       48.15       48.79     20.83 o 
  14  10   9      265.97      293.24     40.18 o 
  -6  11   9     1393.11     1393.65    123.07 o 
  -5  11   9     2369.66     2399.74    165.66 o 
  -4  11   9       16.56       19.03     23.68 o 
  -3  11   9      752.71      709.12    135.92 o 
  -2  11   9     3196.42     3364.59    144.66 o 
  -1  11   9     2073.51     2345.84    167.56 o 
   0  11   9      107.09      124.38     33.39 o 
   1  11   9     1033.24     1110.92    119.91 o 
   2  11   9     2128.96     2226.23     83.13 o 
   3  11   9      150.47      181.25     30.92 o 
   4  11   9       62.90       64.66     22.32 o 
   5  11   9        4.37        4.97     11.77 o 
   6  11   9       15.97       16.63     13.76 o 
   7  11   9        0.11      -21.11     12.66 o 
   8  11   9      270.39      267.83     25.12 o 
   9  11   9     1033.64     1067.28     44.87 o 
  10  11   9     2002.71     1999.50    104.21 o 
  11  11   9      883.26      954.65     46.29 o 
  12  11   9      180.04      164.72     35.02 o 
  13  11   9      431.46      522.31     55.09 o 
  14  11   9      331.76      342.83     55.06 o 
  -5  12   9      292.92      266.75     72.35 o 
  -4  12   9       17.52        5.16     27.52 o 
  -3  12   9      406.54      490.36     57.80 o 
  -2  12   9     1991.05     2122.98    200.91 o 
  -1  12   9     1836.82     1977.83    106.10 o 
   0  12   9     3352.84     3551.16    153.90 o 
   1  12   9       20.50       15.16     26.55 o 
   2  12   9     1283.32     1238.93     63.90 o 
   3  12   9     4649.34     4562.88    169.77 o 
   4  12   9     1412.59     1490.53     70.61 o 
   5  12   9      414.37      449.20     43.23 o 
   6  12   9      745.99      788.83     37.47 o 
   7  12   9      387.36      424.12     29.15 o 
   8  12   9      237.83      204.92     23.31 o 
   9  12   9      202.22      212.19     23.86 o 
  10  12   9       30.16       19.09     17.52 o 
  11  12   9      223.35      199.17     28.21 o 
  12  12   9        1.65        9.27     18.84 o 
  13  12   9        7.88       -8.42     16.68 o 
  14  12   9      181.44      200.22     37.24 o 
  -3  13   9        0.33       -0.68     38.47 o 
  -2  13   9       69.34       57.24     32.99 o 
  -1  13   9      405.42      349.84     52.21 o 
   0  13   9      130.26      153.62     41.41 o 
   1  13   9       15.18       -3.76     23.74 o 
   2  13   9      459.64      548.63     49.31 o 
   3  13   9      995.91      979.47     51.12 o 
   4  13   9     2977.55     2902.89    105.35 o 
   5  13   9     2272.17     2274.54    171.87 o 
   6  13   9      287.53      327.06     25.54 o 
   7  13   9       30.28       44.25     17.54 o 
   8  13   9     1466.42     1400.00     59.91 o 
   9  13   9     1848.22     1800.24     74.17 o 
  10  13   9     1018.74      976.82    113.99 o 
  11  13   9      293.33      263.28     27.31 o 
  12  13   9      177.06      114.30     35.31 o 
  13  13   9        2.24       -4.19     31.55 o 
  14  13   9      185.26      203.44     37.79 o 
  -2  14   9      654.43      547.98     68.74 o 
  -1  14   9      987.74      956.04     87.30 o 
   0  14   9        0.16      -31.46     32.55 o 
   1  14   9       57.57       40.36     30.64 o 
   2  14   9      200.12      246.03     47.78 o 
   3  14   9       72.21       61.19     27.40 o 
   4  14   9       95.66       91.69     29.42 o 
   5  14   9      341.25      270.63     39.86 o 
   6  14   9      341.43      264.29     39.37 o 
   7  14   9       54.39       94.26     35.93 o 
   8  14   9      411.50      410.25     34.66 o 
   9  14   9     1964.08     1887.66     73.58 o 
  10  14   9     1149.77     1058.40     53.50 o 
  11  14   9      137.14      104.00     25.55 o 
  12  14   9        5.19       32.62     28.71 o 
  13  14   9      438.41      400.54     45.53 o 
   0  15   9      561.91      524.56     67.59 o 
   1  15   9       26.90       -2.69     29.46 o 
   2  15   9      584.34      679.85     74.71 o 
   3  15   9     1282.72     1233.68     73.90 o 
   4  15   9      989.35     1010.06     82.50 o 
   5  15   9        8.85      -34.06     22.96 o 
   6  15   9      192.44      156.77     37.33 o 
   7  15   9      166.46      108.65     83.20 o 
   8  15   9        6.46      -28.19     61.92 o 
   9  15   9       32.30       43.95     45.23 o 
  10  15   9       90.96       94.88     25.66 o 
  11  15   9       82.18       74.18     24.19 o 
  12  15   9      102.60       92.14     28.30 o 
   3  16   9     1476.91     1581.61    107.21 o 
   4  16   9     1368.25     1311.79     79.48 o 
   5  16   9      785.57      662.95     59.91 o 
   6  16   9        3.07       -3.85     27.94 o 
   7  16   9      156.92       67.39     39.23 o 
   8  16   9      820.23      629.15     69.25 o 
   9  16   9      586.03      420.69     59.58 o 
  10  16   9        1.23        8.00     30.65 o 
  11  16   9       13.60      -26.45     19.44 o 
  -8  -7  10      167.42      105.14     44.38 o 
  -7  -7  10        7.53      -12.46     24.96 o 
  -6  -7  10       13.16       17.56     42.29 o 
  -5  -7  10        3.03       19.00     33.34 o 
  -4  -7  10       53.94       62.12     35.48 o 
 -10  -6  10     1149.68     1142.18     93.34 o 
  -9  -6  10     2106.58     1982.95    125.40 o 
  -8  -6  10     1625.65     1609.37    110.67 o 
  -7  -6  10     1032.78     1036.67     53.29 o 
  -6  -6  10       16.98      -19.21     23.60 o 
  -5  -6  10      284.81      306.89     32.16 o 
  -4  -6  10     1771.89     1759.07     73.25 o 
  -3  -6  10      845.32      770.20     73.73 o 
  -2  -6  10       44.76       98.14     38.68 o 
  -1  -6  10       82.97       65.58     39.94 o 
 -11  -5  10        3.20       17.55     28.34 o 
 -10  -5  10      497.76      441.02     51.55 o 
  -9  -5  10      921.19      874.80     79.84 o 
  -8  -5  10     2189.98     2294.51    133.21 o 
  -7  -5  10      534.77      533.25     87.50 o 
  -6  -5  10        1.83        7.93     20.54 o 
  -5  -5  10     1397.15     1379.57     62.32 o 
  -4  -5  10     3306.50     3158.02     94.14 o 
  -3  -5  10     3716.66     3568.02    111.25 o 
  -2  -5  10     1479.38     1499.69     78.01 o 
  -1  -5  10      148.66      139.61     70.59 o 
   0  -5  10        3.69       17.21     24.73 o 
   1  -5  10      848.50      825.93     65.95 o 
   2  -5  10      766.55      804.89     66.51 o 
 -12  -4  10       89.61       54.03     30.16 o 
 -11  -4  10      647.75      629.22     58.70 o 
 -10  -4  10        7.28      -28.14     24.91 o 
  -9  -4  10      873.94      874.29     64.34 o 
  -8  -4  10       29.73       44.30     67.25 o 
  -7  -4  10       21.21      -16.02     27.38 o 
  -6  -4  10        0.31       -9.84     18.84 o 
  -5  -4  10      503.37      497.98     38.08 o 
  -4  -4  10     1640.46     1520.96     59.11 o 
  -3  -4  10     3298.71     3217.59     92.62 o 
  -2  -4  10      463.65      464.16     34.30 o 
  -1  -4  10       14.89       32.56     24.30 o 
   0  -4  10      670.22      685.49     48.97 o 
   1  -4  10     1327.57     1379.69     66.75 o 
   2  -4  10     2966.43     3063.24    104.08 o 
   3  -4  10     1409.86     1363.95    123.61 o 
 -12  -3  10       95.07       82.91     54.95 o 
 -11  -3  10      219.96      291.52     77.30 o 
 -10  -3  10     2489.96     2721.85    175.81 o 
  -9  -3  10     3333.57     3436.62    135.66 o 
  -8  -3  10     1889.60     1990.90     94.09 o 
  -7  -3  10     1336.65     1298.42    138.80 o 
  -6  -3  10      141.85      142.18     21.61 o 
  -5  -3  10        7.34        3.96     18.60 o 
  -4  -3  10      790.09      931.73     55.03 o 
  -3  -3  10       22.86       19.78     17.59 o 
  -2  -3  10       10.18       13.74     17.49 o 
  -1  -3  10        4.44      -19.78     16.29 o 
   0  -3  10       94.45       75.47     24.05 o 
   1  -3  10      809.65      727.63     49.14 o 
   2  -3  10     1608.27     1588.06     70.40 o 
   3  -3  10      965.18     1011.95     63.85 o 
   4  -3  10      242.89      225.87     29.66 o 
   5  -3  10      187.06      140.85     48.27 o 
 -13  -2  10      155.23      150.84     60.70 o 
 -12  -2  10       35.57       46.80     47.03 o 
 -11  -2  10      324.32      338.01     76.50 o 
 -10  -2  10     1732.24     1659.98    144.35 o 
  -9  -2  10     2274.82     2411.22    104.08 o 
  -8  -2  10     2563.05     2540.29    106.90 o 
  -7  -2  10      128.77      106.49     28.85 o 
  -6  -2  10      341.11      341.40     40.99 o 
  -5  -2  10     2407.10     2483.60     77.75 o 
  -4  -2  10     3276.47     3218.40     95.30 o 
  -3  -2  10     4616.85     4734.86    118.73 o 
  -2  -2  10     1398.42     1506.10     62.76 o 
  -1  -2  10      181.01      166.03     23.35 o 
   0  -2  10      434.60      412.03     26.24 o 
   1  -2  10      706.86      738.63     41.63 o 
   2  -2  10       32.19       30.57     18.94 o 
   3  -2  10       64.20       60.61     20.08 o 
   4  -2  10       55.47       55.36     20.62 o 
   5  -2  10       51.01       60.91     24.18 o 
   6  -2  10      574.24      575.23     69.25 o 
 -13  -1  10       41.77      107.11     55.70 o 
 -12  -1  10       48.30       65.92     46.81 o 
 -11  -1  10      317.57      391.50     76.56 o 
 -10  -1  10        8.85      -19.95     39.05 o 
  -9  -1  10      210.57      224.46     60.22 o 
  -8  -1  10      489.57      489.87    117.86 o 
  -7  -1  10        0.25        8.03     19.85 o 
  -6  -1  10     1062.54     1153.36     64.27 o 
  -5  -1  10     2604.94     2611.25    107.14 o 
  -4  -1  10     5496.02     5482.26    141.50 o 
  -3  -1  10     4051.74     4020.80     94.62 o 
  -2  -1  10     1473.04     1450.65     66.34 o 
  -1  -1  10      205.00      199.43     20.74 o 
   0  -1  10     1890.09     1839.34     53.44 o 
   1  -1  10     3947.53     3723.55     82.09 o 
   2  -1  10     3370.11     3302.24    107.20 o 
   3  -1  10     1460.58     1486.65     68.82 o 
   4  -1  10      521.02      499.75     36.59 o 
   5  -1  10      213.53      196.30     26.59 o 
   6  -1  10      550.45      576.05     47.71 o 
   7  -1  10        0.84       -4.22     22.38 o 
 -13   0  10      344.40      374.34     73.90 o 
 -12   0  10       15.07       43.28     42.20 o 
 -11   0  10     1091.06     1305.76    119.95 o 
 -10   0  10     2311.38     2307.57    166.52 o 
  -9   0  10     2473.38     2674.62    179.03 o 
  -8   0  10      447.21      385.61     69.39 o 
  -7   0  10      104.06      138.50     25.95 o 
  -6   0  10       27.59       57.87     21.93 o 
  -5   0  10       31.74       40.10     26.35 o 
  -4   0  10      113.73       72.84     15.69 o 
  -3   0  10      524.80      522.01     30.57 o 
  -2   0  10      747.37      695.99     32.71 o 
  -1   0  10      105.01      112.53     16.99 o 
   0   0  10      421.67      413.62     39.10 o 
   1   0  10     2979.90     3044.84     70.80 o 
   2   0  10     2599.38     2626.30     75.01 o 
   3   0  10      850.17      833.83     43.51 o 
   4   0  10      218.60      228.39     25.36 o 
   5   0  10     1198.57     1148.21     61.81 o 
   6   0  10     2912.83     2993.85    105.98 o 
   7   0  10     1577.56     1664.21     75.34 o 
   8   0  10     1657.43     1715.02     78.44 o 
 -12   1  10       12.82        0.90     36.13 o 
 -11   1  10     1241.29     1284.78    114.40 o 
 -10   1  10     2602.68     2629.59    175.19 o 
  -9   1  10     4062.12     4054.43    232.47 o 
  -8   1  10     1420.91     1489.45    120.82 o 
  -7   1  10      360.56      332.02     60.49 o 
  -6   1  10     1153.44     1144.87     59.93 o 
  -5   1  10     1825.20     1804.61     80.86 o 
  -4   1  10     5200.56     5310.03    174.89 o 
  -3   1  10     1685.89     1682.84     65.32 o 
  -2   1  10       91.66       99.64     14.98 o 
  -1   1  10      217.11      238.15     18.55 o 
   0   1  10       84.75       60.68     13.91 o 
   1   1  10       42.12       36.29     13.35 o 
   2   1  10      201.50      214.49     20.30 o 
   3   1  10      842.51      838.08     39.91 o 
   4   1  10        0.05       -7.66     14.37 o 
   5   1  10      686.98      743.82     40.73 o 
   6   1  10     2483.20     2657.31     95.81 o 
   7   1  10     1487.52     1570.91     70.40 o 
   8   1  10     1077.35     1165.18     62.83 o 
   9   1  10      428.68      394.17     42.18 o 
 -12   2  10        0.40        3.34     32.36 o 
 -11   2  10       81.14       52.19     39.69 o 
 -10   2  10     1260.95     1092.35    102.83 o 
  -9   2  10      743.83      647.05     82.94 o 
  -8   2  10       48.72       97.75     43.15 o 
  -7   2  10       65.71       94.60     40.98 o 
  -6   2  10     1214.78     1187.92    103.45 o 
  -5   2  10     2096.49     2181.59     87.59 o 
  -4   2  10    14519.63    14870.60    476.18 o 
  -3   2  10     5413.20     5569.57    223.75 o 
  -2   2  10       14.58        9.73     11.83 o 
  -1   2  10     1917.54     2016.58     52.33 o 
   0   2  10     3022.79     3091.70    129.02 o 
   1   2  10     5842.27     5645.73    124.98 o 
   2   2  10     1709.28     1610.48     46.29 o 
   3   2  10      341.55      317.60     20.88 o 
   4   2  10       78.85       56.03     17.41 o 
   5   2  10       19.37        9.42     15.44 o 
   6   2  10       22.67       10.36     16.58 o 
   7   2  10       83.29       70.10     21.33 o 
   8   2  10       65.75       69.48     24.57 o 
   9   2  10       92.27       69.15     25.88 o 
  10   2  10        0.47       20.10     23.48 o 
 -12   3  10      158.00      197.04     54.11 o 
 -11   3  10      443.79      630.90     81.09 o 
 -10   3  10      459.97      509.43     72.45 o 
  -9   3  10      153.69      143.82     43.25 o 
  -8   3  10        0.14        7.62     26.84 o 
  -7   3  10        9.34       36.45     33.31 o 
  -6   3  10        4.44       48.87     32.40 o 
  -5   3  10     1104.04     1018.25     95.97 o 
  -4   3  10     1583.21     1557.09     70.43 o 
  -3   3  10       93.68       62.45     23.20 o 
  -2   3  10      515.84      507.63     30.37 o 
  -1   3  10     1728.98     1701.35     50.34 o 
   0   3  10     1044.26     1015.23     34.32 o 
   1   3  10    10768.22    10952.42    274.44 o 
   2   3  10     7892.27     7956.30    158.86 o 
   3   3  10      981.56      888.18     52.44 o 
   4   3  10       83.88       95.98     16.73 o 
   5   3  10     1065.07     1056.87     44.54 o 
   6   3  10     2497.96     2502.86     73.11 o 
   7   3  10     2452.27     2534.41     75.03 o 
   8   3  10      589.30      570.39     37.76 o 
   9   3  10       45.54       27.37     22.04 o 
  10   3  10      166.36      140.09     29.48 o 
  11   3  10       75.68       41.43     25.99 o 
 -11   4  10     1674.07     1613.69    122.13 o 
 -10   4  10     2912.96     3074.02    184.22 o 
  -9   4  10     1985.35     2086.99    139.80 o 
  -8   4  10      630.23      607.78     76.66 o 
  -7   4  10      237.64      233.04     48.95 o 
  -6   4  10     1906.86     1837.97    128.44 o 
  -5   4  10     3853.76     3983.03    219.74 o 
  -4   4  10     2221.29     2194.08     86.43 o 
  -3   4  10       84.27       80.73     22.04 o 
  -2   4  10        2.57        9.77     20.67 o 
  -1   4  10       60.94       57.12      9.13 o 
   0   4  10      601.93      683.76     25.47 o 
   1   4  10      994.29     1026.19     33.02 o 
   2   4  10      495.18      470.53     35.08 o 
   3   4  10      781.54      760.92     46.33 o 
   4   4  10     1075.90      990.91     41.07 o 
   5   4  10     1640.57     1747.99     55.74 o 
   6   4  10     5318.07     5605.79    127.81 o 
   7   4  10     1908.40     1964.70     62.38 o 
   8   4  10     1942.35     2072.78     66.32 o 
   9   4  10       21.03       30.43     21.59 o 
  10   4  10      972.63      951.38     66.31 o 
  11   4  10      812.12      767.53     64.95 o 
 -11   5  10      214.91      257.38     56.80 o 
 -10   5  10     1040.50     1118.33     99.74 o 
  -9   5  10     3142.37     2829.47    171.87 o 
  -8   5  10       20.71       18.24     30.97 o 
  -7   5  10      185.19      165.74     44.52 o 
  -6   5  10     4102.63     4039.84    219.69 o 
  -5   5  10     5991.09     6201.10    309.49 o 
  -4   5  10     6941.04     7086.55    346.46 o 
  -3   5  10      995.85     1068.40     55.80 o 
  -2   5  10       52.04       50.38     21.06 o 
  -1   5  10     1320.49     1349.58     46.85 o 
   0   5  10     3530.04     3631.53     77.97 o 
   1   5  10     1738.10     1713.92     42.97 o 
   2   5  10     1530.30     1356.03     61.65 o 
   3   5  10       50.03       33.35     14.53 o 
   4   5  10        2.42        6.09     11.01 o 
   5   5  10      404.73      450.52     25.86 o 
   6   5  10      308.69      320.95     25.49 o 
   7   5  10     1007.14      996.80     42.71 o 
   8   5  10      505.97      530.75     34.54 o 
   9   5  10       57.86       49.88     18.90 o 
  10   5  10      124.54      149.69     33.08 o 
  11   5  10     1681.45     2014.44     82.60 o 
  12   5  10      702.24      674.22     52.84 o 
 -10   6  10       10.14       32.26     37.24 o 
  -9   6  10        7.77      -48.35     31.00 o 
  -8   6  10        4.43      -38.57     29.20 o 
  -7   6  10       39.27       50.22     33.45 o 
  -6   6  10       17.85       59.74     30.88 o 
  -5   6  10     2219.16     2426.85    152.34 o 
  -4   6  10     3945.31     3933.67    217.23 o 
  -3   6  10       51.84       66.11     39.06 o 
  -2   6  10       18.04       25.05     13.85 o 
  -1   6  10     4918.29     4966.34    118.12 o 
   0   6  10     3529.64     3571.21     92.42 o 
   1   6  10     6839.97     6866.29    134.09 o 
   2   6  10     4981.96     5026.20    104.39 o 
   3   6  10      510.30      453.99     34.09 o 
   4   6  10      875.31      860.11     49.68 o 
   5   6  10     2674.32     2734.84     64.09 o 
   6   6  10      780.31      786.22     31.70 o 
   7   6  10     1087.42     1090.45     42.81 o 
   8   6  10        0.00       -7.18     13.68 o 
   9   6  10      145.12      162.64     23.07 o 
  10   6  10        5.98       17.47     16.06 o 
  11   6  10      142.01      137.52     28.06 o 
  12   6  10      236.51      263.59     34.46 o 
  13   6  10      115.93       94.88     27.41 o 
 -10   7  10     2035.45     2023.33    137.23 o 
  -9   7  10      485.63      644.51     79.99 o 
  -8   7  10      118.46       34.11     36.67 o 
  -7   7  10      473.48      517.08     70.85 o 
  -6   7  10      517.50      625.18     75.09 o 
  -5   7  10      329.21      329.11     57.00 o 
  -4   7  10        0.03      -22.50     29.21 o 
  -3   7  10        3.44       -7.69     34.31 o 
  -2   7  10      109.41      105.69     24.14 o 
  -1   7  10      269.50      257.50     22.65 o 
   0   7  10     1849.62     2015.98     61.99 o 
   1   7  10     1824.73     2025.33     62.87 o 
   2   7  10     3006.03     2979.13     73.85 o 
   3   7  10      535.50      537.64     28.99 o 
   4   7  10     1589.47     1524.75     78.70 o 
   5   7  10     2363.07     2431.67     58.50 o 
   6   7  10     5152.36     5295.68    105.77 o 
   7   7  10     1942.60     1945.39     51.27 o 
   8   7  10      240.85      254.45     25.75 o 
   9   7  10      437.99      473.93     64.77 o 
  10   7  10     1569.59     1650.05     66.86 o 
  11   7  10      349.17      345.34     41.24 o 
  12   7  10      247.79      273.08     34.79 o 
  13   7  10        6.85       -4.13     19.96 o 
  -9   8  10     1205.54     1348.65    113.30 o 
  -8   8  10       73.39      115.83     44.92 o 
  -7   8  10      481.15      707.44     85.84 o 
  -6   8  10     3655.35     3998.97    221.78 o 
  -5   8  10     4873.75     5384.96    280.28 o 
  -4   8  10     1522.65     1705.54    125.64 o 
  -3   8  10      460.48      477.81     46.15 o 
  -2   8  10      274.87      312.25     34.87 o 
  -1   8  10      111.96      111.75     18.28 o 
   0   8  10     2007.46     2013.48     95.32 o 
   1   8  10      368.23      450.04     39.28 o 
   2   8  10      133.51      156.46     19.38 o 
   3   8  10      113.60      141.78     17.01 o 
   4   8  10      806.67      799.14     32.94 o 
   5   8  10      343.32      375.47     41.97 o 
   6   8  10      567.53      604.21     35.96 o 
   7   8  10     1595.46     1568.42     45.52 o 
   8   8  10      193.61      189.49     20.60 o 
   9   8  10     1072.87     1160.13     60.15 o 
  10   8  10     1108.96     1233.42     70.46 o 
  11   8  10     2275.50     2572.40     86.74 o 
  12   8  10      804.36      897.10     50.23 o 
  13   8  10      224.28      178.40     31.30 o 
  -8   9  10       19.05      -24.93     40.54 o 
  -7   9  10      377.80      315.58     61.63 o 
  -6   9  10     1950.51     1936.58    135.98 o 
  -5   9  10     2695.11     2502.78    161.38 o 
  -4   9  10     1554.95     1706.53    130.62 o 
  -3   9  10      375.09      398.76     61.87 o 
  -2   9  10       10.43       -4.68     14.68 o 
  -1   9  10     1824.02     1801.69     72.21 o 
   0   9  10     2678.69     2661.89     76.27 o 
   1   9  10     3748.35     3644.60     96.07 o 
   2   9  10     1517.95     1552.10     56.63 o 
   3   9  10      576.12      600.15     27.19 o 
   4   9  10      392.15      361.55     34.18 o 
   5   9  10     1664.20     1655.02     59.54 o 
   6   9  10       78.41       77.02     17.35 o 
   7   9  10        4.27      -25.85     12.92 o 
   8   9  10        6.58      -22.26     12.25 o 
   9   9  10       47.92       57.57     16.94 o 
  10   9  10       58.52       69.22     17.51 o 
  11   9  10      554.00      580.00     36.51 o 
  12   9  10      729.57      767.43     42.26 o 
  13   9  10      333.64      320.82     29.97 o 
  -7  10  10       28.33       65.83     45.55 o 
  -6  10  10        4.09        7.87     35.49 o 
  -5  10  10       38.44      -40.13     33.00 o 
  -4  10  10      135.34       71.78     45.81 o 
  -3  10  10        7.39      -34.09     17.05 o 
  -2  10  10       80.95       70.65     25.98 o 
  -1  10  10     1001.14     1054.49     68.69 o 
   0  10  10     4675.66     4741.42    181.58 o 
   1  10  10     3959.30     4204.11    110.55 o 
   2  10  10     1262.59     1293.88     52.39 o 
   3  10  10      166.45      184.35     25.76 o 
   4  10  10     2911.85     2922.94     70.52 o 
   5  10  10     3592.28     3675.01     84.93 o 
   6  10  10     2982.58     3049.57    106.97 o 
   7  10  10      636.61      638.16     34.82 o 
   8  10  10      121.66      100.45     20.44 o 
   9  10  10      252.43      170.98     22.66 o 
  10  10  10      498.11      465.02     46.75 o 
  11  10  10       72.92       58.58     20.36 o 
  12  10  10        8.59      -33.55     16.78 o 
  13  10  10       11.64       13.81     19.23 o 
  14  10  10        0.26      -11.18     19.08 o 
  -6  11  10     1403.13     1569.36    132.58 o 
  -5  11  10     1280.12     1305.47    118.00 o 
  -4  11  10       24.49       16.10     42.52 o 
  -3  11  10      207.01      225.68     39.48 o 
  -2  11  10      139.75      130.46     33.14 o 
  -1  11  10       64.75      106.95     34.15 o 
   0  11  10        9.04       28.99     25.50 o 
   1  11  10      682.81      683.66     48.83 o 
   2  11  10      178.21      194.95     30.59 o 
   3  11  10       14.04        2.69     19.25 o 
   4  11  10      340.33      360.59     28.40 o 
   5  11  10     2179.11     2172.44     58.55 o 
   6  11  10     1360.39     1288.59     47.68 o 
   7  11  10     1557.33     1605.77     54.80 o 
   8  11  10        4.56       35.30     16.36 o 
   9  11  10      627.30      598.13     36.98 o 
  10  11  10     1763.18     1900.36    171.20 o 
  11  11  10     2009.64     2121.97    130.79 o 
  12  11  10      511.23      519.51     37.33 o 
  13  11  10       19.55      -10.15     17.35 o 
  14  11  10       29.83       33.36     21.24 o 
  -5  12  10     1738.22     1533.91    134.92 o 
  -4  12  10     1244.36     1478.18    131.90 o 
  -3  12  10       28.51       49.45     30.52 o 
  -2  12  10      762.18      662.88     66.87 o 
  -1  12  10     3565.52     3649.95    158.09 o 
   0  12  10     1972.13     2045.43    162.25 o 
   1  12  10       42.42       41.11     27.73 o 
   2  12  10      628.98      590.97     47.65 o 
   3  12  10      709.87      776.40     51.97 o 
   4  12  10        4.23      -17.94     19.40 o 
   5  12  10       97.87       73.10     27.02 o 
   6  12  10       83.30       42.65     17.61 o 
   7  12  10        0.40      -28.21     14.34 o 
   8  12  10        1.39       -3.55     15.07 o 
   9  12  10       94.73       75.11     19.63 o 
  10  12  10     1366.19     1540.06     83.64 o 
  11  12  10      641.45      621.75     44.42 o 
  12  12  10      788.85      928.39     74.45 o 
  13  12  10        6.74       -2.40     20.12 o 
  -3  13  10       12.95        0.86     27.26 o 
  -2  13  10      689.01      723.10     72.39 o 
  -1  13  10     1516.37     1441.86     92.74 o 
   0  13  10     2405.44     2321.73    121.71 o 
   1  13  10     2550.43     2660.74    218.11 o 
   2  13  10        0.82      -22.28     20.72 o 
   3  13  10      573.43      643.43     44.06 o 
   4  13  10     2792.98     2765.89    103.18 o 
   5  13  10     1330.26     1364.86     96.54 o 
   6  13  10      756.01      844.16     91.82 o 
   7  13  10      501.74      429.30     34.07 o 
   8  13  10       32.19        3.48     18.29 o 
   9  13  10      109.08       82.28     33.14 o 
  10  13  10      205.72      176.11     23.99 o 
  11  13  10      133.14       83.22     22.40 o 
  12  13  10       11.77       -8.42     18.99 o 
  13  13  10       59.82       37.23     21.27 o 
  -2  14  10       11.65       11.15     29.07 o 
  -1  14  10       39.82       66.21     32.88 o 
   0  14  10      258.28      223.94    106.03 o 
   1  14  10      313.86      366.36     56.54 o 
   2  14  10       59.97       64.23     32.97 o 
   3  14  10      679.41      758.88     49.05 o 
   4  14  10     1040.89     1033.41     64.78 o 
   5  14  10     2979.34     3138.49    115.93 o 
   6  14  10     1456.05     1531.99     97.49 o 
   7  14  10      739.71      752.61     67.66 o 
   8  14  10      136.14       99.89     39.03 o 
   9  14  10     1002.94     1060.00     60.94 o 
  10  14  10      839.16      802.57     59.11 o 
  11  14  10      480.97      419.87     38.33 o 
  12  14  10        0.20      -10.84     20.44 o 
  13  14  10       35.65       44.29     26.26 o 
   0  15  10      446.85      337.65     57.12 o 
   1  15  10       52.29        4.67     38.31 o 
   2  15  10        0.69        6.82     29.61 o 
   3  15  10        4.12        5.33     24.41 o 
   4  15  10       40.63       20.50     27.95 o 
   5  15  10       57.48       71.84     33.54 o 
   6  15  10      199.46      162.14     42.37 o 
   7  15  10      140.44       60.38     36.33 o 
   8  15  10       11.18       25.13     32.72 o 
   9  15  10       73.11       31.59     20.84 o 
  10  15  10     1354.47     1323.15    179.79 o 
  11  15  10      231.18      190.84     40.76 o 
  12  15  10      277.48      196.77     34.91 o 
   3  16  10      246.16      151.46     54.65 o 
   4  16  10      804.90      822.56     66.72 o 
   5  16  10      476.24      571.55     56.83 o 
   6  16  10      165.37      149.95     45.16 o 
   7  16  10       24.17       71.43     40.49 o 
   8  16  10       14.29        0.78     32.99 o 
   9  16  10        6.74        0.26     34.00 o 
  10  16  10       35.01       -4.93     19.86 o 
  -7  -6  11       92.96       72.24     25.18 o 
  -6  -6  11      108.01      124.78     28.31 o 
  -5  -6  11       29.04        7.10     23.55 o 
  -4  -6  11       24.43       54.57     32.78 o 
 -10  -5  11       69.54       55.94     38.20 o 
  -9  -5  11      804.95      712.01     81.14 o 
  -8  -5  11     2438.44     2278.73    137.45 o 
  -7  -5  11     1749.91     1943.61    210.56 o 
  -6  -5  11      679.57      659.04     45.09 o 
  -5  -5  11       10.64       -3.49     19.12 o 
  -4  -5  11      136.29      140.53     26.78 o 
  -3  -5  11     1025.71      995.21     66.24 o 
  -2  -5  11      131.14      125.90     33.05 o 
  -1  -5  11       94.49      119.34     42.82 o 
 -11  -4  11       25.09       -3.98     44.69 o 
 -10  -4  11        2.00      -12.54     26.40 o 
  -9  -4  11      587.42      612.69     73.07 o 
  -8  -4  11     1355.40     1352.13    101.08 o 
  -7  -4  11     1272.49     1342.53     98.09 o 
  -6  -4  11     1102.90     1056.71     70.02 o 
  -5  -4  11        2.22       17.61     20.77 o 
  -4  -4  11      752.73      717.05     44.45 o 
  -3  -4  11     2827.13     2643.66     84.12 o 
  -2  -4  11     2409.43     2318.97     99.47 o 
  -1  -4  11     1282.12     1221.37     74.12 o 
   0  -4  11      357.00      339.75     44.14 o 
   1  -4  11       49.52       44.11     29.84 o 
 -11  -3  11       56.97       38.03     28.57 o 
 -10  -3  11      357.15      327.65     55.92 o 
  -9  -3  11        3.50      -20.39     25.75 o 
  -8  -3  11      389.95      423.74     49.40 o 
  -7  -3  11       35.04       -2.76     30.42 o 
  -6  -3  11       36.42       -6.64     29.33 o 
  -5  -3  11       34.45       41.07     22.04 o 
  -4  -3  11      695.17      713.55     42.14 o 
  -3  -3  11     2742.77     2756.18    103.53 o 
  -2  -3  11     2548.92     2411.25     77.86 o 
  -1  -3  11      955.21      935.01     74.84 o 
   0  -3  11       13.54       21.78     25.12 o 
   1  -3  11      209.81      172.32     30.22 o 
   2  -3  11     1504.08     1431.75     79.20 o 
   3  -3  11     2265.77     2191.55     77.83 o 
 -12  -2  11      865.99      794.31    115.63 o 
 -11  -2  11      189.69       90.24     56.20 o 
 -10  -2  11      496.11      470.14     50.30 o 
  -9  -2  11     1499.22     1345.48     87.70 o 
  -8  -2  11     2794.27     2719.93    115.88 o 
  -7  -2  11     2118.37     2225.30    102.64 o 
  -6  -2  11     1017.17     1182.65     72.83 o 
  -5  -2  11      146.39      161.99     45.77 o 
  -4  -2  11       30.59        8.78     15.85 o 
  -3  -2  11       44.20       32.62     17.84 o 
  -2  -2  11      264.88      285.50     29.00 o 
  -1  -2  11        4.74       22.14     18.51 o 
   0  -2  11        0.18      -16.96     18.92 o 
   1  -2  11      243.08      230.37     27.46 o 
   2  -2  11      968.66      921.71     72.84 o 
   3  -2  11     1614.81     1575.23     62.71 o 
   4  -2  11     1837.35     1914.53     85.32 o 
   5  -2  11       64.45       44.66     23.04 o 
 -12  -1  11      214.27      214.22     66.78 o 
 -11  -1  11       52.30       -3.14     43.08 o 
 -10  -1  11      685.80      800.03    108.06 o 
  -9  -1  11     1367.80     1423.52     78.60 o 
  -8  -1  11     2905.90     2847.88    117.60 o 
  -7  -1  11     2127.72     2070.36     96.41 o 
  -6  -1  11      747.46      984.60    116.82 o 
  -5  -1  11      629.12      627.09     83.55 o 
  -4  -1  11     1301.75     1278.79     87.11 o 
  -3  -1  11     2470.42     2545.08     76.22 o 
  -2  -1  11     2972.55     2954.54     84.80 o 
  -1  -1  11     1013.13     1001.48     46.03 o 
   0  -1  11       40.55        4.20     17.20 o 
   1  -1  11     1019.67     1054.33     47.75 o 
   2  -1  11      130.01      106.70     22.66 o 
   3  -1  11      139.62      137.58     26.45 o 
   4  -1  11        5.31        3.53     19.26 o 
   5  -1  11      180.80      164.46     27.23 o 
   6  -1  11        6.46       12.30     22.78 o 
 -12   0  11       21.23       20.46     47.10 o 
 -11   0  11       31.89       24.13     43.44 o 
 -10   0  11       15.20        7.15     38.04 o 
  -9   0  11       44.30       12.98     44.70 o 
  -8   0  11      316.39      304.51     38.25 o 
  -7   0  11      733.34      643.88     52.77 o 
  -6   0  11       10.63        8.65     22.31 o 
  -5   0  11      806.55      785.89     57.10 o 
  -4   0  11     2430.61     2301.17    100.50 o 
  -3   0  11     5933.42     5914.72    127.60 o 
  -2   0  11     3027.87     2913.71    133.74 o 
  -1   0  11     2379.88     2440.72    125.51 o 
   0   0  11       54.42       54.79     31.90 o 
   1   0  11      821.82      779.15     34.61 o 
   2   0  11     3865.60     3783.64     99.15 o 
   3   0  11     3690.26     3651.13     98.28 o 
   4   0  11      563.79      558.79     39.00 o 
   5   0  11        3.19       18.27     19.70 o 
   6   0  11      225.38      215.77     28.52 o 
   7   0  11       78.23       33.88     25.77 o 
 -12   1  11      475.23      407.20     77.40 o 
 -11   1  11        4.30      -12.13     36.10 o 
 -10   1  11     1034.03     1101.64    110.12 o 
  -9   1  11     2526.99     2813.02    187.78 o 
  -8   1  11     1340.49     1403.77    125.40 o 
  -7   1  11      472.16      528.06     57.91 o 
  -6   1  11       87.84       88.27     25.30 o 
  -5   1  11      102.11       90.53     27.32 o 
  -4   1  11       14.73      -10.45     21.84 o 
  -3   1  11      975.84      922.24     35.81 o 
  -2   1  11      744.58      836.01     35.97 o 
  -1   1  11      314.55      319.61     26.62 o 
   0   1  11       74.74       87.03     16.86 o 
   1   1  11      964.04      963.42     36.98 o 
   2   1  11     3679.02     3756.03     83.48 o 
   3   1  11     2600.59     2606.32     76.36 o 
   4   1  11     1853.01     2003.26     66.61 o 
   5   1  11        0.05       10.96     17.97 o 
   6   1  11      347.79      374.58     52.58 o 
   7   1  11     1983.99     2170.47     86.92 o 
   8   1  11      993.84     1125.24     68.46 o 
 -12   2  11      187.57      167.35     55.26 o 
 -11   2  11       60.13       54.56     42.09 o 
 -10   2  11     1285.88     1362.81    121.60 o 
  -9   2  11     2414.85     2284.58    162.06 o 
  -8   2  11     3565.00     3492.39    215.26 o 
  -7   2  11     1647.94     1759.74    136.78 o 
  -6   2  11      916.18      914.11     54.84 o 
  -5   2  11     1332.92     1452.78     71.99 o 
  -4   2  11     1524.16     1534.84    131.35 o 
  -3   2  11     1548.20     1507.02     56.26 o 
  -2   2  11     2751.08     2693.45     67.09 o 
  -1   2  11      190.95      162.36     24.13 o 
   0   2  11       72.71       51.69     14.24 o 
   1   2  11      772.82      746.73     34.34 o 
   2   2  11       55.41       42.00     14.27 o 
   3   2  11      182.32      216.78     20.79 o 
   4   2  11      203.35      213.74     25.23 o 
   5   2  11        2.76      -14.46     17.90 o 
   6   2  11      724.35      802.80     44.30 o 
   7   2  11     1356.21     1456.90     64.20 o 
   8   2  11     1624.48     1819.93     80.07 o 
   9   2  11      857.69      891.76     61.37 o 
 -11   3  11        5.59       -1.45     33.19 o 
 -10   3  11      137.19       93.00     44.76 o 
  -9   3  11     1375.67     1292.89    116.31 o 
  -8   3  11     1194.86     1125.41    110.52 o 
  -7   3  11      582.11      560.16     81.11 o 
  -6   3  11       24.33       40.30     36.56 o 
  -5   3  11      592.45      625.57     48.05 o 
  -4   3  11     1862.95     1798.51     90.95 o 
  -3   3  11     9144.06     9305.49    391.57 o 
  -2   3  11     3169.63     3342.14    105.33 o 
  -1   3  11      790.61      825.00     46.73 o 
   0   3  11     4122.67     4129.78    125.47 o 
   1   3  11     1717.66     1669.67     49.83 o 
   2   3  11     3695.67     3593.32     79.53 o 
   3   3  11     2344.59     2350.86     59.77 o 
   4   3  11        2.89       -4.14     13.01 o 
   5   3  11      131.11      130.38     21.58 o 
   6   3  11       57.26       35.12     18.42 o 
   7   3  11       58.85       57.38     19.56 o 
   8   3  11       84.22       93.26     22.63 o 
   9   3  11      235.82      238.37     35.59 o 
  10   3  11       77.64       80.79     27.58 o 
 -11   4  11      211.64      274.99     60.47 o 
 -10   4  11      242.00      287.07     59.46 o 
  -9   4  11      271.63      366.99     65.37 o 
  -8   4  11        9.87       -6.16     35.37 o 
  -7   4  11       87.97       70.88     41.22 o 
  -6   4  11      235.64      170.61     49.53 o 
  -5   4  11       54.67       76.55     38.26 o 
  -4   4  11     1328.10     1399.57     68.62 o 
  -3   4  11     1276.29     1152.36     62.76 o 
  -2   4  11      942.70      814.16     68.38 o 
  -1   4  11      434.94      410.91     25.09 o 
   0   4  11      801.58      737.67     43.60 o 
   1   4  11     2807.54     2684.24     62.92 o 
   2   4  11     6028.99     5806.81    122.79 o 
   3   4  11     3318.78     3325.17     74.53 o 
   4   4  11      575.24      644.94     45.82 o 
   5   4  11      407.06      365.88     28.19 o 
   6   4  11      357.43      315.57     28.30 o 
   7   4  11     2048.24     2035.89     71.47 o 
   8   4  11     1017.58     1072.65     49.92 o 
   9   4  11        4.00        8.29     18.34 o 
  10   4  11       19.80       20.66     22.58 o 
  11   4  11      162.91      134.57     31.54 o 
 -10   5  11      980.35      937.23     95.88 o 
  -9   5  11     3170.82     3269.56    195.97 o 
  -8   5  11     1677.00     1936.27    138.39 o 
  -7   5  11     1083.97     1189.47    104.66 o 
  -6   5  11       83.15       74.11     39.43 o 
  -5   5  11      787.11      730.70     88.65 o 
  -4   5  11     2013.56     2020.54    141.72 o 
  -3   5  11      358.72      352.37     37.00 o 
  -2   5  11      460.32      393.07     34.62 o 
  -1   5  11      260.92      270.07     30.32 o 
   0   5  11       63.36       54.94     12.36 o 
   1   5  11      139.19      146.73     16.97 o 
   2   5  11     1255.64     1220.04     47.35 o 
   3   5  11     1227.50     1122.94     41.26 o 
   4   5  11        7.35        3.34     12.48 o 
   5   5  11      151.81      142.01     18.26 o 
   6   5  11     1574.79     1685.83     59.88 o 
   7   5  11     1962.73     2052.71     65.18 o 
   8   5  11     2429.07     2617.13     77.88 o 
   9   5  11     1265.07     1338.89     69.68 o 
  10   5  11       18.22       -5.41     17.82 o 
  11   5  11      372.87      394.53     43.11 o 
  -9   6  11      851.18      706.04     89.81 o 
  -8   6  11     3345.61     3189.03    192.27 o 
  -7   6  11      682.15      551.00     76.29 o 
  -6   6  11       24.47       22.93     34.56 o 
  -5   6  11     2056.26     2064.04    143.70 o 
  -4   6  11     4951.31     4838.69    261.15 o 
  -3   6  11     4714.06     4960.65    268.61 o 
  -2   6  11     1462.47     1533.07     62.85 o 
  -1   6  11        3.87        4.16     13.52 o 
   0   6  11      613.88      619.29     34.85 o 
   1   6  11     1224.33     1029.37     35.60 o 
   2   6  11      402.07      384.94     24.67 o 
   3   6  11      113.42       97.68     18.70 o 
   4   6  11      133.88      118.52     17.77 o 
   5   6  11      358.54      326.53     23.17 o 
   6   6  11       13.54        2.31     12.87 o 
   7   6  11      693.79      742.92     42.10 o 
   8   6  11     1393.18     1470.21     54.31 o 
   9   6  11      363.45      384.12     31.59 o 
  10   6  11        8.32       30.83     18.21 o 
  11   6  11      459.62      585.00     60.27 o 
  12   6  11      705.55      776.32     57.10 o 
  -9   7  11       23.31       16.25     38.64 o 
  -8   7  11       26.48       -0.13     37.89 o 
  -7   7  11       11.40        1.19     34.38 o 
  -6   7  11        8.80      -18.00     30.75 o 
  -5   7  11      294.61      458.12     71.10 o 
  -4   7  11     2146.82     2174.05    149.11 o 
  -3   7  11     4370.34     4528.93    251.93 o 
  -2   7  11      702.28      594.19     40.81 o 
  -1   7  11       26.00       39.50     15.07 o 
   0   7  11     1464.78     1475.27     88.10 o 
   1   7  11     5386.57     5251.72    107.80 o 
   2   7  11     4480.24     4422.44     95.80 o 
   3   7  11     1433.33     1450.53     46.00 o 
   4   7  11      192.09      209.89     22.78 o 
   5   7  11      406.92      379.35     29.76 o 
   6   7  11     1148.28     1188.68     40.41 o 
   7   7  11      588.79      594.18     29.95 o 
   8   7  11      154.19      109.64     20.28 o 
   9   7  11      276.97      247.89     26.83 o 
  10   7  11        0.25       -1.04     15.99 o 
  11   7  11       27.87       -3.34     16.99 o 
  12   7  11      358.74      515.78     52.00 o 
  -8   8  11      509.61      646.83     86.69 o 
  -7   8  11      134.82      150.23     51.87 o 
  -6   8  11      162.73      124.01     48.71 o 
  -5   8  11      329.64      373.94     68.91 o 
  -4   8  11       81.28      149.62     50.62 o 
  -3   8  11       36.18       -0.92     36.75 o 
  -2   8  11        8.65       -1.51     23.27 o 
  -1   8  11      264.93      256.24     24.75 o 
   0   8  11     1284.70     1273.28     49.65 o 
   1   8  11     1890.08     1812.85     61.64 o 
   2   8  11     2108.15     2077.90     59.39 o 
   3   8  11     3762.90     3880.34     87.60 o 
   4   8  11       59.66       59.33     15.80 o 
   5   8  11        6.83        6.42     14.97 o 
   6   8  11     3771.37     3865.66     98.36 o 
   7   8  11     2806.69     2766.39     66.64 o 
   8   8  11     1511.24     1628.24     54.83 o 
   9   8  11      224.92      227.57     24.90 o 
  10   8  11      283.97      210.50     26.30 o 
  11   8  11      407.15      409.66     33.18 o 
  12   8  11      291.83      297.29     30.75 o 
  -8   9  11      809.95      853.21    101.74 o 
  -7   9  11      144.79       87.79     47.17 o 
  -6   9  11      883.58      841.26    100.18 o 
  -5   9  11     2913.55     3212.03    197.63 o 
  -4   9  11     3844.03     4249.35    240.76 o 
  -3   9  11     1390.07     1427.51     84.06 o 
  -2   9  11      479.02      467.39     51.49 o 
  -1   9  11       72.84       65.32     21.29 o 
   0   9  11      151.15      145.57     22.04 o 
   1   9  11      303.16      270.03     27.20 o 
   2   9  11      384.64      377.49     31.75 o 
   3   9  11       51.21       40.52     17.43 o 
   4   9  11      260.56      239.78     21.86 o 
   5   9  11      990.96      963.44     54.00 o 
   6   9  11      346.54      384.40     31.07 o 
   7   9  11      593.29      611.71     42.17 o 
   8   9  11     2893.63     3008.73     71.64 o 
   9   9  11      127.08      118.17     19.49 o 
  10   9  11       48.29       60.14     18.75 o 
  11   9  11     1725.39     1991.76    125.75 o 
  12   9  11      987.28     1087.30     95.70 o 
  13   9  11      513.12      537.45     38.57 o 
  -7  10  11       41.77       71.19     51.51 o 
  -6  10  11      315.78      414.00     70.88 o 
  -5  10  11     2229.21     2174.20    154.43 o 
  -4  10  11     2940.22     3012.67    192.26 o 
  -3  10  11      800.35      965.47    111.56 o 
  -2  10  11      889.07      760.38     99.10 o 
  -1  10  11      292.98      325.37    129.58 o 
   0  10  11     1462.45     1500.62     56.65 o 
   1  10  11     4572.43     4487.99    123.80 o 
   2  10  11     1891.32     2019.73     73.45 o 
   3  10  11      180.45      191.25     26.55 o 
   4  10  11      115.85      132.93     19.05 o 
   5  10  11      711.80      762.04     42.30 o 
   6  10  11      470.90      500.57     39.67 o 
   7  10  11       62.93       43.90     17.55 o 
   8  10  11       29.94        3.43     18.07 o 
   9  10  11      115.00       57.78     22.68 o 
  10  10  11      324.32      325.99     32.46 o 
  11  10  11       26.86       22.20     18.69 o 
  12  10  11      370.39      381.57     32.42 o 
  13  10  11      340.47      320.02     31.10 o 
  -5  11  11       16.26       21.26     44.75 o 
  -4  11  11      106.79      110.76     52.82 o 
  -3  11  11      122.96       74.08     53.39 o 
  -2  11  11        3.20      -19.57     50.73 o 
  -1  11  11       44.01       48.62     26.03 o 
   0  11  11     1433.64     1536.01     87.99 o 
   1  11  11     3595.26     3665.24    118.10 o 
   2  11  11     1435.88     1582.76     95.78 o 
   3  11  11     1423.20     1563.11     75.40 o 
   4  11  11      426.33      376.98     33.90 o 
   5  11  11      552.05      522.18     29.32 o 
   6  11  11     3504.61     3728.94    113.06 o 
   7  11  11     1861.58     1926.96     62.82 o 
   8  11  11      601.01      566.37     36.53 o 
   9  11  11        0.47      -12.76     16.16 o 
  10  11  11      315.67      302.34     33.55 o 
  11  11  11       44.02        9.54     21.90 o 
  12  11  11      286.06      217.81     34.92 o 
  13  11  11        1.20      -10.60     19.54 o 
  -4  12  11      542.49      503.76     88.20 o 
  -3  12  11      113.04       49.51     53.14 o 
  -2  12  11       74.68       40.51     46.54 o 
  -1  12  11       72.22       56.14     30.75 o 
   0  12  11      130.74      145.32     47.69 o 
   1  12  11        9.78        6.31     22.11 o 
   2  12  11      495.73      480.27     56.59 o 
   3  12  11       62.03       42.57     25.10 o 
   4  12  11      127.31      184.46     29.11 o 
   5  12  11      670.39      606.83     49.59 o 
   6  12  11     2205.95     2370.42    113.87 o 
   7  12  11     1517.06     1503.57     96.65 o 
   8  12  11     1042.92      984.98     44.45 o 
   9  12  11       60.08       74.65     21.00 o 
  10  12  11      179.93      185.62     25.50 o 
  11  12  11     1242.25     1447.98    136.68 o 
  12  12  11      486.10      467.16     68.67 o 
  13  12  11      232.26      200.03     41.73 o 
  -3  13  11      638.72      702.98    105.11 o 
  -2  13  11      112.87      128.81     58.43 o 
  -1  13  11      859.92      775.62     73.68 o 
   0  13  11     2357.11     2509.99    127.13 o 
   1  13  11     1432.70     1527.89     95.46 o 
   2  13  11        6.90      -34.96     20.49 o 
   3  13  11        6.92      -24.39     22.18 o 
   4  13  11       10.41      -24.60     21.40 o 
   5  13  11      196.67      156.40     34.14 o 
   6  13  11       21.26       31.19     29.00 o 
   7  13  11      153.88      141.89     23.99 o 
   8  13  11       12.60       17.27     19.91 o 
   9  13  11        7.30      -31.97     16.18 o 
  10  13  11      217.17      407.61     69.04 o 
  11  13  11      313.01      378.65     36.43 o 
  12  13  11      568.73      588.61     44.95 o 
  13  13  11      503.40      501.22     92.76 o 
  -1  14  11      297.29      317.50     53.32 o 
   0  14  11     1078.83     1076.99     86.56 o 
   1  14  11     2022.26     2137.53    119.46 o 
   2  14  11      942.42      869.09     81.34 o 
   3  14  11       81.10      123.24     28.44 o 
   4  14  11      379.84      289.30     62.61 o 
   5  14  11      858.96      800.92     60.65 o 
   6  14  11     1173.18     1158.12    155.13 o 
   7  14  11      283.73      231.34     46.29 o 
   8  14  11       81.56       69.47     21.90 o 
   9  14  11       11.37      -20.11     18.44 o 
  10  14  11      145.42      148.64     28.37 o 
  11  14  11       84.80      139.20     28.34 o 
  12  14  11       17.93      -24.62     17.79 o 
   1  15  11      504.61      537.50     69.62 o 
   2  15  11      229.99      272.03     60.63 o 
   3  15  11        8.91       25.07     26.99 o 
   4  15  11       64.03       65.92     30.32 o 
   5  15  11     1476.94     1542.25     82.66 o 
   6  15  11     1558.29     1663.07     99.69 o 
   7  15  11     1011.06      931.96     79.41 o 
   8  15  11      326.25      183.36     45.02 o 
   9  15  11       89.83       59.21     22.15 o 
  10  15  11      276.32      214.18     44.53 o 
  11  15  11      512.71      464.33     55.97 o 
   3  16  11       18.82       -2.97     34.47 o 
   4  16  11       66.06       39.09     30.54 o 
   5  16  11       13.08      -26.04     26.24 o 
   6  16  11      393.08      298.27     55.40 o 
   7  16  11      226.92      205.44     49.57 o 
   8  16  11       70.51       59.02     55.74 o 
   9  16  11        0.82        6.07     30.65 o 
  10  16  11      544.60      656.58     82.23 o 
  -8  -4  12      334.49      363.01     63.20 o 
  -7  -4  12     1935.94     1875.46     99.19 o 
  -6  -4  12     1578.26     1674.03     75.12 o 
  -5  -4  12      573.48      622.71     42.20 o 
  -4  -4  12       45.73       34.80     21.99 o 
  -3  -4  12      149.80      119.43     26.68 o 
  -2  -4  12      353.01      338.52     57.81 o 
  -1  -4  12      213.18      217.82     45.51 o 
 -10  -3  12       25.21       43.40     29.40 o 
  -9  -3  12        0.20      -17.90     33.72 o 
  -8  -3  12      586.55      593.73     73.80 o 
  -7  -3  12     1932.18     1935.99    123.11 o 
  -6  -3  12     1346.92     1312.98    121.55 o 
  -5  -3  12     1459.43     1386.85     66.40 o 
  -4  -3  12       69.08       77.02     22.85 o 
  -3  -3  12      504.21      475.29     37.82 o 
  -2  -3  12     3195.37     3142.59     95.21 o 
  -1  -3  12     2074.29     1990.53    111.84 o 
   0  -3  12     1313.01     1413.06     85.14 o 
   1  -3  12      202.01      192.89     46.02 o 
 -10  -2  12       31.49       71.82     32.53 o 
  -9  -2  12       26.75        5.64     30.34 o 
  -8  -2  12       58.14       28.26     29.01 o 
  -7  -2  12        0.11       -8.49     34.71 o 
  -6  -2  12        0.25      -26.09     30.80 o 
  -5  -2  12      179.42      166.47     24.78 o 
  -4  -2  12        0.19       17.43     17.60 o 
  -3  -2  12      653.70      582.75     39.73 o 
  -2  -2  12     1764.74     1744.57     83.44 o 
  -1  -2  12     2382.35     2433.88     79.39 o 
   0  -2  12     1060.22     1048.13     67.18 o 
   1  -2  12      170.55      117.35     31.81 o 
   2  -2  12      215.32      154.00     34.52 o 
   3  -2  12     1267.08     1267.73     63.40 o 
 -11  -1  12      880.94      994.15    126.31 o 
 -10  -1  12      291.68      274.38     73.79 o 
  -9  -1  12      424.36      373.28     47.56 o 
  -8  -1  12     1037.20     1063.91    126.50 o 
  -7  -1  12     2096.56     2348.30    108.99 o 
  -6  -1  12     1877.14     2101.78    114.77 o 
  -5  -1  12      604.91      595.77     55.60 o 
  -4  -1  12       81.10       88.26     18.51 o 
  -3  -1  12      465.52      405.71     32.14 o 
  -2  -1  12       94.61       63.57     22.18 o 
  -1  -1  12       14.88       -5.31     18.07 o 
   0  -1  12      315.65      247.37     28.64 o 
   1  -1  12       78.14       78.22     27.22 o 
   2  -1  12      208.94      253.64     37.52 o 
   3  -1  12      688.37      646.69     55.08 o 
   4  -1  12     2017.72     2194.41     77.15 o 
 -11   0  12      268.74      211.39     66.86 o 
 -10   0  12       42.85       66.25     47.16 o 
  -9   0  12      753.74      737.46    105.92 o 
  -8   0  12     1770.79     1641.76     85.47 o 
  -7   0  12     3113.32     3325.13    137.92 o 
  -6   0  12     3046.99     3093.19    128.16 o 
  -5   0  12      653.57      827.75     61.73 o 
  -4   0  12      719.42      763.92     55.94 o 
  -3   0  12      678.95      673.30     46.28 o 
  -2   0  12     2277.08     2257.60    124.06 o 
  -1   0  12     1992.02     1914.75     65.74 o 
   0   0  12      790.70      861.29     44.56 o 
   1   0  12       44.09       41.54     20.32 o 
   2   0  12     1017.29     1013.71     65.82 o 
   3   0  12       31.77       32.92     19.75 o 
   4   0  12       25.81       15.75     20.16 o 
   5   0  12      104.68      106.11     33.66 o 
   6   0  12        0.19        2.40     20.80 o 
 -11   1  12       52.53        1.26     42.61 o 
 -10   1  12        7.29       16.18     40.01 o 
  -9   1  12       80.67       54.22     47.15 o 
  -8   1  12       52.32      -39.33     43.16 o 
  -7   1  12      506.60      531.47     51.68 o 
  -6   1  12     1560.16     1548.51     81.80 o 
  -5   1  12      454.84      445.21    103.66 o 
  -4   1  12      466.02      475.45     41.67 o 
  -3   1  12     1600.19     1552.81     49.46 o 
  -2   1  12     1975.40     1806.01     60.69 o 
  -1   1  12     3886.72     3899.34    103.35 o 
   0   1  12     1813.67     2010.23     66.58 o 
   1   1  12        0.37        4.90     16.09 o 
   2   1  12      549.05      490.21     34.70 o 
   3   1  12     2685.62     2503.61     77.57 o 
   4   1  12     1735.63     1871.98     66.42 o 
   5   1  12      441.02      403.63     45.05 o 
   6   1  12       62.21       58.48     22.13 o 
   7   1  12      361.75      322.83     34.66 o 
 -11   2  12      771.42      832.08    107.33 o 
 -10   2  12        0.02        7.27     42.19 o 
  -9   2  12      670.17      724.60     99.19 o 
  -8   2  12     2322.00     2408.90    174.67 o 
  -7   2  12      733.88      709.11     99.65 o 
  -6   2  12       53.02       53.17     29.34 o 
  -5   2  12       87.34      129.64     39.49 o 
  -4   2  12      335.43      331.59     40.75 o 
  -3   2  12       25.51        9.10     20.60 o 
  -2   2  12      379.18      379.62     31.01 o 
  -1   2  12      592.19      554.88     33.52 o 
   0   2  12      562.30      510.06     33.72 o 
   1   2  12        6.37        8.67     22.77 o 
   2   2  12      707.66      737.61     42.09 o 
   3   2  12     1872.64     2079.87     74.80 o 
   4   2  12     2647.55     2743.28     81.66 o 
   5   2  12      655.51      692.43     42.55 o 
   6   2  12       85.06       88.40     22.72 o 
   7   2  12      304.24      301.09     36.34 o 
   8   2  12     1578.98     1652.19     67.07 o 
 -11   3  12      231.43      156.92     56.31 o 
 -10   3  12       97.46       58.70     46.11 o 
  -9   3  12      693.91      640.02     91.56 o 
  -8   3  12     3145.73     3334.43    212.18 o 
  -7   3  12     3611.61     3418.64    215.86 o 
  -6   3  12     3510.49     3439.41    213.74 o 
  -5   3  12      646.91      731.42     54.22 o 
  -4   3  12      592.16      582.25     49.58 o 
  -3   3  12     1220.70     1262.90     60.55 o 
  -2   3  12      875.29      935.61     38.26 o 
  -1   3  12      942.93      918.76     40.91 o 
   0   3  12      269.35      270.52     24.84 o 
   1   3  12      141.10      107.66     18.05 o 
   2   3  12      420.02      434.70     43.71 o 
   3   3  12      497.10      561.02     32.79 o 
   4   3  12      297.13      323.28     29.47 o 
   5   3  12      473.17      515.77     36.65 o 
   6   3  12        3.23       23.30     18.67 o 
   7   3  12      330.75      387.26     40.01 o 
   8   3  12      956.07     1107.63     74.20 o 
   9   3  12     1455.10     1611.53     77.87 o 
 -10   4  12        0.48        9.82     37.82 o 
  -9   4  12      176.88      254.23     63.96 o 
  -8   4  12     1499.23     1513.03    130.59 o 
  -7   4  12     2118.02     2060.44    156.56 o 
  -6   4  12     1073.91     1009.41    112.51 o 
  -5   4  12        2.94      -17.48     21.01 o 
  -4   4  12      129.71      169.08     30.61 o 
  -3   4  12     2376.48     2333.60    111.92 o 
  -2   4  12     3898.06     3921.30    120.82 o 
  -1   4  12     3287.29     3343.16     85.70 o 
   0   4  12     1175.53     1200.79     45.87 o 
   1   4  12      807.08      768.90     47.86 o 
   2   4  12     1061.57     1033.47     43.07 o 
   3   4  12     1386.66     1445.34     49.92 o 
   4   4  12      963.73      904.34     36.74 o 
   5   4  12       56.11       45.73     17.91 o 
   6   4  12        8.19       -9.52     16.33 o 
   7   4  12       56.50       67.72     23.97 o 
   8   4  12      138.39      158.26     25.51 o 
   9   4  12       20.04       20.05     20.51 o 
 -10   5  12       64.13       52.70     45.78 o 
  -9   5  12      171.59      200.91     55.18 o 
  -8   5  12      321.89      372.85     70.96 o 
  -7   5  12        9.80       15.09     41.99 o 
  -6   5  12      131.24       79.80     47.10 o 
  -5   5  12        1.89      -40.53     31.20 o 
  -4   5  12       79.16       49.99     24.02 o 
  -3   5  12      886.70      863.60     50.88 o 
  -2   5  12     1549.01     1786.59     72.45 o 
  -1   5  12     1610.55     1644.94     69.98 o 
   0   5  12      405.08      380.09     26.46 o 
   1   5  12       49.59       19.84     13.96 o 
   2   5  12     3657.77     3567.18     91.49 o 
   3   5  12     3856.89     3771.62     96.38 o 
   4   5  12     3416.66     3651.73     78.71 o 
   5   5  12      452.57      510.85     29.24 o 
   6   5  12       18.22       21.94     16.93 o 
   7   5  12      467.56      432.08     51.31 o 
   8   5  12     1350.48     1328.77     54.69 o 
   9   5  12      164.10      165.72     26.61 o 
  10   5  12       59.15       24.75     21.38 o 
  -9   6  12      757.74      807.25     98.74 o 
  -8   6  12     3635.37     3500.20    211.12 o 
  -7   6  12     1420.72     1391.80    119.67 o 
  -6   6  12      725.36      772.19     95.58 o 
  -5   6  12       22.74       48.56     39.87 o 
  -4   6  12      684.60      565.06     85.27 o 
  -3   6  12      975.88     1002.36     53.10 o 
  -2   6  12      179.16      130.56     30.34 o 
  -1   6  12       17.59        2.35     23.98 o 
   0   6  12       35.30       17.16     22.61 o 
   1   6  12      187.66      203.12     19.19 o 
   2   6  12      922.29      851.63     35.52 o 
   3   6  12     1896.73     1922.70     60.98 o 
   4   6  12      743.97      837.79     41.62 o 
   5   6  12      267.61      300.32     28.36 o 
   6   6  12       92.26      108.34     19.57 o 
   7   6  12     1615.32     1788.10     91.45 o 
   8   6  12      856.19      938.34     46.13 o 
   9   6  12     1957.42     2295.51     73.94 o 
  10   6  12      489.08      476.36     39.15 o 
  11   6  12       41.47       65.03     22.15 o 
  -9   7  12      363.86      281.51     65.07 o 
  -8   7  12      604.76      605.76     86.96 o 
  -7   7  12     2044.77     2147.61    155.96 o 
  -6   7  12      845.35      765.58     98.59 o 
  -5   7  12      367.70      319.72     66.83 o 
  -4   7  12      879.44      831.16     99.94 o 
  -3   7  12     4860.33     4860.75    209.22 o 
  -2   7  12     2901.11     3042.64    100.04 o 
  -1   7  12     2089.27     2090.56     79.36 o 
   0   7  12        1.80       -8.54     21.43 o 
   1   7  12      222.22      213.77     18.13 o 
   2   7  12      665.99      606.50     30.30 o 
   3   7  12      638.23      624.89     34.68 o 
   4   7  12       50.58      -20.50     26.26 o 
   5   7  12        6.50      -21.97     21.30 o 
   6   7  12        4.61       17.39     14.80 o 
   7   7  12      122.89      129.91     21.04 o 
   8   7  12      872.44      868.55     43.62 o 
   9   7  12      760.43      855.52     44.81 o 
  10   7  12      558.95      565.92     38.77 o 
  11   7  12       36.86       25.28     23.10 o 
  -8   8  12        2.44      -58.19     36.59 o 
  -7   8  12       50.48       77.35     48.19 o 
  -6   8  12        2.98       -2.71     40.10 o 
  -5   8  12       40.26        4.21     40.39 o 
  -4   8  12      404.61      399.83     75.32 o 
  -3   8  12     1718.20     1837.30    100.59 o 
  -2   8  12     3642.36     3735.10    158.39 o 
  -1   8  12      798.28      958.37     54.57 o 
   0   8  12       45.45       40.75     21.64 o 
   1   8  12     1071.01     1067.74     55.53 o 
   2   8  12     5822.65     5917.63    122.46 o 
   3   8  12     2545.06     2632.69     67.88 o 
   4   8  12     2457.97     2608.37     74.27 o 
   5   8  12        1.42      -15.47     14.80 o 
   6   8  12       72.46       62.25     19.52 o 
   7   8  12      385.69      331.97     43.49 o 
   8   8  12      585.22      589.19     36.63 o 
   9   8  12       63.06       79.54     19.73 o 
  10   8  12       15.02        3.94     21.61 o 
  11   8  12      101.00      138.81     24.39 o 
  12   8  12        1.22       12.96     19.40 o 
  -7   9  12      301.00      371.61     73.30 o 
  -6   9  12        1.94        4.81     38.38 o 
  -5   9  12       31.67       29.27     43.73 o 
  -4   9  12      383.76      367.03     75.53 o 
  -3   9  12        6.32       -4.19     25.98 o 
  -2   9  12       26.64       24.10     28.57 o 
  -1   9  12      390.02      349.97     36.26 o 
   0   9  12       68.52       41.82     18.75 o 
   1   9  12     1150.63     1070.26     49.26 o 
   2   9  12     1596.41     1690.60     62.89 o 
   3   9  12     1732.24     1859.55     53.63 o 
   4   9  12     1522.52     1616.37     54.77 o 
   5   9  12      357.16      387.25     26.72 o 
   6   9  12       39.00       23.54     16.91 o 
   7   9  12     2718.24     2658.56    146.00 o 
   8   9  12     1404.44     1444.29     58.05 o 
   9   9  12     1294.05     1344.70     64.33 o 
  10   9  12        0.55        0.92     16.49 o 
  11   9  12       61.30       59.40     20.88 o 
  12   9  12      256.59      334.85     35.50 o 
  -6  10  12       50.46       49.34     48.52 o 
  -5  10  12      352.00      440.58     79.96 o 
  -4  10  12     2231.84     2318.50    167.97 o 
  -3  10  12     2404.29     2597.63    180.88 o 
  -2  10  12      528.64      750.55    101.72 o 
  -1  10  12      148.28      127.40     36.97 o 
   0  10  12       37.64      -11.47     17.16 o 
   1  10  12      406.06      525.90     38.28 o 
   2  10  12        0.95       12.89     19.19 o 
   3  10  12        0.16      -29.90     18.11 o 
   4  10  12       87.76       80.48     16.92 o 
   5  10  12       61.82       57.58     16.90 o 
   6  10  12      154.68      142.19     22.69 o 
   7  10  12      376.62      408.40     41.03 o 
   8  10  12      631.92      641.59     39.46 o 
   9  10  12     1446.01     1496.84     67.07 o 
  10  10  12      220.64      238.06     37.64 o 
  11  10  12       26.66       40.94     23.34 o 
  12  10  12      583.66      725.43     75.43 o 
  -5  11  12      227.27      228.49     66.26 o 
  -4  11  12     1286.76     1307.46    123.51 o 
  -3  11  12     3292.07     3132.82    204.59 o 
  -2  11  12     1102.28     1106.68    126.51 o 
  -1  11  12      598.59      610.41     94.92 o 
   0  11  12        3.01       -9.68     21.72 o 
   1  11  12     1369.46     1409.38     67.79 o 
   2  11  12     3100.73     3280.14     96.57 o 
   3  11  12     1132.96     1147.82     54.81 o 
   4  11  12      290.98      313.19     33.61 o 
   5  11  12       37.60       25.34     15.40 o 
   6  11  12      340.83      297.59     28.19 o 
   7  11  12       29.03      -31.61     16.35 o 
   8  11  12        2.64      -29.87     16.30 o 
   9  11  12      291.29      300.63     30.00 o 
  10  11  12       38.51       -1.41     20.57 o 
  11  11  12        7.76       17.43     22.02 o 
  12  11  12       88.13      109.73     28.33 o 
  -4  12  12      119.21       84.90     58.31 o 
  -3  12  12      637.64      518.92     94.84 o 
  -2  12  12      129.23       83.64     65.83 o 
  -1  12  12      291.14      435.41     89.46 o 
   0  12  12        5.56       -9.61     23.16 o 
   1  12  12     1185.98     1366.18     68.20 o 
   2  12  12     2742.01     2814.66    103.47 o 
   3  12  12     1290.49     1419.65     71.84 o 
   4  12  12      828.52      877.32     49.88 o 
   5  12  12        1.03       18.18     23.11 o 
   6  12  12      705.01      670.25     46.59 o 
   7  12  12     1645.35     1705.93     59.69 o 
   8  12  12      885.67      914.48     45.65 o 
   9  12  12      346.71      327.17     31.24 o 
  10  12  12       28.77       -8.60     18.93 o 
  11  12  12       37.35        7.82     20.93 o 
  12  12  12        1.63       -6.00     20.87 o 
  -2  13  12       87.91       43.10     61.82 o 
  -1  13  12       33.10       29.49     53.54 o 
   0  13  12       54.20       17.82     29.53 o 
   1  13  12       31.18       16.94     29.50 o 
   2  13  12       29.64        1.09     24.13 o 
   3  13  12      114.07       74.57     30.20 o 
   4  13  12      183.82      150.05     29.70 o 
   5  13  12       93.15       96.70     36.62 o 
   6  13  12      284.53      280.69     47.00 o 
   7  13  12     1117.46     1126.70     52.91 o 
   8  13  12     1469.40     1553.19     71.02 o 
   9  13  12      451.31      428.38     34.16 o 
  10  13  12       24.57       27.00     19.30 o 
  11  13  12      158.25      179.07     47.54 o 
  12  13  12      473.75      519.56     44.90 o 
  -1  14  12       69.88       29.82     57.20 o 
   0  14  12      403.24      344.24     54.41 o 
   1  14  12     1219.62     1040.41     84.18 o 
   2  14  12      703.22      776.00     59.05 o 
   3  14  12      131.89      118.03     26.89 o 
   4  14  12       20.71        7.42     25.60 o 
   5  14  12        7.36      -20.39     42.58 o 
   6  14  12       17.41        2.47     30.54 o 
   7  14  12       64.05       61.38     34.51 o 
   8  14  12       29.22       10.22     20.43 o 
   9  14  12      172.61      142.47     28.23 o 
  10  14  12       64.32      104.36     27.40 o 
  11  14  12      100.57      118.99     30.54 o 
   1  15  12      882.23      810.86     81.54 o 
   2  15  12     1215.07     1033.49    153.45 o 
   3  15  12     1150.73     1212.32     63.23 o 
   4  15  12       10.12       -1.37     26.82 o 
   5  15  12       90.82       95.61     34.75 o 
   6  15  12      654.18      639.06    100.73 o 
   7  15  12      582.39      607.77     67.90 o 
   8  15  12      165.54      137.55     43.52 o 
   9  15  12       76.39        2.82     20.42 o 
  10  15  12        0.53        1.40     21.17 o 
   4  16  12       53.70       66.26     34.76 o 
   5  16  12      129.91      108.23     37.48 o 
   6  16  12      711.18      543.90     83.66 o 
   7  16  12      826.21      606.71     69.23 o 
   8  16  12      868.92      728.36     76.18 o 
  -7  -3  13      387.64      338.76     49.92 o 
  -6  -3  13     1017.54     1057.23    100.89 o 
  -5  -3  13     1243.54     1181.32     54.44 o 
  -4  -3  13      290.34      288.67     32.41 o 
  -3  -3  13       40.45       36.16     22.89 o 
  -2  -3  13       83.62       38.06     44.50 o 
  -8  -2  13        8.07       11.07     34.84 o 
  -7  -2  13      315.65      155.02     50.88 o 
  -6  -2  13     1920.16     1802.88     99.15 o 
  -5  -2  13     1503.73     1455.47     76.05 o 
  -4  -2  13     1175.49     1039.89     50.41 o 
  -3  -2  13        0.27        5.28     34.83 o 
  -2  -2  13      631.63      604.18     42.27 o 
  -1  -2  13     2164.95     2026.60     92.11 o 
   0  -2  13     2059.71     2090.58     96.00 o 
   1  -2  13      765.06      722.61     60.15 o 
  -9  -1  13       17.71       18.68     29.93 o 
  -8  -1  13        3.64      -22.16     26.90 o 
  -7  -1  13       29.74       37.02     37.10 o 
  -6  -1  13       88.69       11.13     30.16 o 
  -5  -1  13      337.91      360.21     48.73 o 
  -4  -1  13      443.74      457.09     33.31 o 
  -3  -1  13        6.26      -13.65     16.77 o 
  -2  -1  13      415.41      495.82     56.15 o 
  -1  -1  13     2138.89     2275.49     82.77 o 
   0  -1  13     1921.31     1883.50     87.89 o 
   1  -1  13      795.57      693.95     58.37 o 
   2  -1  13      601.08      411.11     47.02 o 
 -10   0  13     1082.34     1200.86    143.55 o 
  -9   0  13      232.38      294.61    132.01 o 
  -8   0  13       76.02       63.89     33.11 o 
  -7   0  13      984.65      924.60     72.19 o 
  -6   0  13     1164.05     1223.32    101.43 o 
  -5   0  13     1129.06     1118.69     74.05 o 
  -4   0  13      576.06      515.14     53.17 o 
  -3   0  13       51.19       71.70     19.30 o 
  -2   0  13      206.41      208.82     26.42 o 
  -1   0  13       48.93       33.16     19.91 o 
   0   0  13      271.61      241.61     33.54 o 
   1   0  13      601.96      647.42     53.54 o 
   2   0  13      112.79       78.00     29.52 o 
   3   0  13        0.54      -10.31     23.68 o 
   4   0  13      602.10      691.08     51.91 o 
 -10   1  13      434.60      434.25     92.56 o 
  -9   1  13       47.53       23.53     50.26 o 
  -8   1  13      413.02      408.96     49.34 o 
  -7   1  13     2166.31     2120.74    102.75 o 
  -6   1  13     2473.21     2599.09    194.39 o 
  -5   1  13     3576.39     3677.91    122.47 o 
  -4   1  13      746.77      738.37     62.34 o 
  -3   1  13       20.12       26.28     17.93 o 
  -2   1  13     1328.48     1404.00     93.80 o 
  -1   1  13     1419.01     1352.55     54.92 o 
   0   1  13     1159.26     1037.92     49.21 o 
   1   1  13      661.55      554.46     38.31 o 
   2   1  13        0.21      -11.64     20.76 o 
   3   1  13      154.50      148.71     31.63 o 
   4   1  13       21.78       40.65     23.02 o 
   5   1  13       99.36       88.52     24.77 o 
 -10   2  13       26.09       -7.00     48.42 o 
  -9   2  13        3.27       -5.68     43.55 o 
  -8   2  13       33.03       -8.23     42.52 o 
  -7   2  13      466.76      442.05     50.51 o 
  -6   2  13      566.20      556.82     55.92 o 
  -5   2  13     1768.98     1637.51     86.98 o 
  -4   2  13      722.44      787.49     55.36 o 
  -3   2  13      453.96      391.79     63.25 o 
  -2   2  13     2346.29     2228.16     74.47 o 
  -1   2  13     2171.20     2319.15     78.81 o 
   0   2  13     3420.76     3393.11     94.49 o 
   1   2  13     1029.14     1053.15    112.29 o 
   2   2  13      238.12      180.21     25.40 o 
   3   2  13      436.83      498.62     40.25 o 
   4   2  13      702.98      700.23     48.09 o 
   5   2  13      867.82      781.99     47.08 o 
   6   2  13      173.20      122.08     26.28 o 
 -10   3  13      761.51      572.69     93.35 o 
  -9   3  13        7.17      -30.49     36.73 o 
  -8   3  13      317.84      372.62     77.42 o 
  -7   3  13     2155.62     2174.34    168.79 o 
  -6   3  13      368.72      375.78     46.09 o 
  -5   3  13       10.88       11.04     47.59 o 
  -4   3  13       77.58       32.82     23.84 o 
  -3   3  13       94.26       93.81     25.83 o 
  -2   3  13      520.42      492.12     30.01 o 
  -1   3  13       93.80      122.33     22.58 o 
   0   3  13      732.24      679.33     43.09 o 
   1   3  13     1091.54     1075.18     69.66 o 
   2   3  13       21.68       -0.42     17.59 o 
   3   3  13      442.35      416.78     26.94 o 
   4   3  13     1440.58     1587.14     65.63 o 
   5   3  13     2083.91     2136.60     71.58 o 
   6   3  13      733.11      814.23     47.61 o 
   7   3  13       62.89       80.73     22.50 o 
  -9   4  13        3.16       36.18     46.20 o 
  -8   4  13      582.70      523.70     87.21 o 
  -7   4  13     2855.85     2864.06    195.21 o 
  -6   4  13     2684.80     2678.41    188.27 o 
  -5   4  13     3494.06     3540.03    135.43 o 
  -4   4  13      162.08      175.49     29.35 o 
  -3   4  13      125.23      115.80     27.37 o 
  -2   4  13     1684.75     1655.22     73.34 o 
  -1   4  13      373.90      384.30     27.58 o 
   0   4  13      329.44      318.08     29.60 o 
   1   4  13       13.93       -2.86     18.44 o 
   2   4  13        1.27       -9.04     19.60 o 
   3   4  13      230.15      223.36     43.22 o 
   4   4  13      188.27      208.06     23.94 o 
   5   4  13      617.34      601.81     43.66 o 
   6   4  13      490.23      500.98     37.24 o 
   7   4  13        2.66       16.16     18.42 o 
   8   4  13      196.95      261.82     32.02 o 
  -9   5  13       48.63       12.36     42.22 o 
  -8   5  13       17.70       71.84     46.91 o 
  -7   5  13     2004.78     1605.34    139.45 o 
  -6   5  13     1625.25     1392.33    130.35 o 
  -5   5  13      814.59      888.51    111.06 o 
  -4   5  13        1.34       -5.92     24.40 o 
  -3   5  13      203.95      235.69     34.58 o 
  -2   5  13     2273.39     2315.87     87.49 o 
  -1   5  13     2869.23     2888.69    101.85 o 
   0   5  13     2356.26     2358.09     69.37 o 
   1   5  13      275.70      239.63     26.79 o 
   2   5  13      243.70      211.27     39.21 o 
   3   5  13     1164.55     1123.24     48.52 o 
   4   5  13      522.27      427.67     29.17 o 
   5   5  13      591.85      560.93     40.61 o 
   6   5  13        2.55        9.65     18.63 o 
   7   5  13      130.42       98.29     22.65 o 
   8   5  13       72.38       70.63     22.28 o 
   9   5  13       23.58       26.83     22.14 o 
  -9   6  13       18.51        2.20     41.89 o 
  -8   6  13       15.01       10.25     42.23 o 
  -7   6  13      207.96      229.89     61.41 o 
  -6   6  13       44.71      -24.42     43.45 o 
  -5   6  13        0.47      -37.60     40.72 o 
  -4   6  13       75.34       29.04     45.21 o 
  -3   6  13        0.78       -1.36     19.65 o 
  -2   6  13      909.38      954.93     58.27 o 
  -1   6  13      899.23      915.74     65.50 o 
   0   6  13     1272.47     1336.07     87.44 o 
   1   6  13      319.98      330.13     27.35 o 
   2   6  13      440.93      409.93     29.99 o 
   3   6  13     2131.36     2159.87     70.25 o 
   4   6  13     3467.05     3509.73     83.21 o 
   5   6  13     2078.72     2090.36     68.02 o 
   6   6  13      340.95      269.26     34.72 o 
   7   6  13       21.52       13.00     24.31 o 
   8   6  13      508.63      492.03     42.36 o 
   9   6  13      442.48      400.19     35.34 o 
  10   6  13      170.66      135.11     26.04 o 
  -8   7  13      900.21      819.15    106.34 o 
  -7   7  13     2016.81     1977.02    155.14 o 
  -6   7  13      850.57      823.10    105.18 o 
  -5   7  13      355.16      281.79     70.76 o 
  -4   7  13       20.88      -10.44     39.37 o 
  -3   7  13      249.06      257.12     32.79 o 
  -2   7  13      411.81      346.44     37.16 o 
  -1   7  13       14.19       -6.01     22.52 o 
   0   7  13        1.55      -28.10     21.99 o 
   1   7  13       27.26       -5.15     14.64 o 
   2   7  13        0.52      -15.82     13.88 o 
   3   7  13     1672.08     1864.63     60.86 o 
   4   7  13     1065.24     1122.52     48.20 o 
   5   7  13     1360.21     1471.16     73.10 o 
   6   7  13      406.95      428.06     33.74 o 
   7   7  13       37.13       27.02     21.90 o 
   8   7  13      538.67      629.01     73.53 o 
   9   7  13     1129.41     1231.44     54.18 o 
  10   7  13      983.06     1089.27     56.04 o 
  -7   8  13     1102.90     1066.03    113.24 o 
  -6   8  13     1534.21     1480.76    135.13 o 
  -5   8  13      831.88      954.06    116.32 o 
  -4   8  13       35.51       19.96     30.88 o 
  -3   8  13     1026.87      959.97     80.37 o 
  -2   8  13     2134.19     2150.03     83.40 o 
  -1   8  13     2533.54     2483.54     91.90 o 
   0   8  13      534.84      512.87     44.72 o 
   1   8  13      102.17       92.25     29.17 o 
   2   8  13      301.95      286.25     22.75 o 
   3   8  13      219.99      205.55     23.41 o 
   4   8  13      132.45       71.98     20.51 o 
   5   8  13       63.29       60.73     20.09 o 
   6   8  13        4.85      -15.40     16.92 o 
   7   8  13       72.77       95.61     22.75 o 
   8   8  13      500.28      531.63     44.94 o 
   9   8  13      252.38      267.01     36.11 o 
  10   8  13      798.99      999.60     50.40 o 
  -6   9  13       86.46       61.33     54.00 o 
  -5   9  13       94.67      106.71     58.70 o 
  -4   9  13       41.07       31.75     31.49 o 
  -3   9  13      412.34      409.38     54.41 o 
  -2   9  13     1937.41     1908.45    107.77 o 
  -1   9  13     2079.42     2083.06     83.16 o 
   0   9  13      834.52      872.05     56.61 o 
   1   9  13       48.59       60.98     28.13 o 
   2   9  13     1332.83     1246.92     63.27 o 
   3   9  13     1874.53     1878.34     59.06 o 
   4   9  13     3431.70     3690.41     95.80 o 
   5   9  13     1775.00     1918.88     80.10 o 
   6   9  13       14.15      -25.24     16.90 o 
   7   9  13       10.47        9.42     18.85 o 
   8   9  13      203.39      179.94     29.49 o 
   9   9  13      160.49      113.15     28.76 o 
  10   9  13        9.12        8.97     23.60 o 
  11   9  13       19.43       16.03     24.83 o 
  -6  10  13      325.00      379.76     78.00 o 
  -5  10  13       15.28      -59.53     41.27 o 
  -4  10  13       32.59       71.54     53.34 o 
  -3  10  13       11.91      -12.22     42.20 o 
  -2  10  13       18.89       -2.50     29.71 o 
  -1  10  13      244.59      236.75     45.86 o 
   0  10  13      782.37      821.09     55.51 o 
   1  10  13       49.09       40.64     27.43 o 
   2  10  13      571.16      526.28     39.77 o 
   3  10  13     2102.42     2237.42     77.52 o 
   4  10  13     1586.18     1693.91     56.89 o 
   5  10  13     1171.32     1287.21     46.44 o 
   6  10  13      516.47      529.93     35.57 o 
   7  10  13      109.40       94.75     22.70 o 
   8  10  13      815.47      732.94     42.34 o 
   9  10  13     1196.23     1254.12     63.30 o 
  10  10  13      559.20      454.62     43.38 o 
  11  10  13        1.17      -27.69     21.79 o 
  -4  11  13       57.77       45.64     53.41 o 
  -3  11  13     1952.80     1985.63    161.39 o 
  -2  11  13     1102.29     1152.50    131.47 o 
  -1  11  13      757.95      567.95     95.59 o 
   0  11  13        9.47       -4.42     30.72 o 
   1  11  13        9.69       22.56     21.78 o 
   2  11  13       14.73       28.40     22.71 o 
   3  11  13        8.83      -13.78     21.06 o 
   4  11  13       38.25       36.23     26.07 o 
   5  11  13      392.07      411.43     28.21 o 
   6  11  13        0.16       -6.76     16.14 o 
   7  11  13       32.26       45.76     19.27 o 
   8  11  13      538.31      642.65     40.35 o 
   9  11  13      398.21      415.96     41.59 o 
  10  11  13      824.05      868.00    149.27 o 
  11  11  13      145.65      142.16     30.05 o 
  -3  12  13      824.63      904.12    121.88 o 
  -2  12  13     3476.96     3442.16    229.61 o 
  -1  12  13     1808.75     1888.28    163.89 o 
   0  12  13       44.05       80.20     56.37 o 
   1  12  13      108.80       72.99     27.61 o 
   2  12  13     1278.69     1197.82     66.99 o 
   3  12  13      931.62      901.77     62.27 o 
   4  12  13     1072.64     1106.04     57.51 o 
   5  12  13       38.18       31.35     46.29 o 
   6  12  13       16.08       -4.95     16.62 o 
   7  12  13       24.72        7.26     25.55 o 
   8  12  13       42.22       20.28     22.74 o 
   9  12  13       45.33       21.54     21.34 o 
  10  12  13        8.45      -24.08     19.33 o 
  11  12  13       14.58        0.07     21.28 o 
  -1  13  13       82.56       86.30     69.43 o 
   0  13  13      286.32      223.51     78.37 o 
   1  13  13       47.80       38.43     27.07 o 
   2  13  13      136.21      123.90     49.97 o 
   3  13  13     2698.84     2889.82    110.08 o 
   4  13  13     1119.30     1128.78     58.43 o 
   5  13  13      267.15      273.26     46.44 o 
   6  13  13       28.84       33.84     32.15 o 
   7  13  13      772.75      848.09     55.96 o 
   8  13  13      803.67      773.89     62.99 o 
   9  13  13      741.60      734.30     42.81 o 
  10  13  13       34.99       47.57     24.35 o 
  11  13  13        9.75      -18.94     21.21 o 
   0  14  13        5.34      -35.51     57.86 o 
   1  14  13        0.05      -15.48     29.64 o 
   2  14  13       41.99       24.33     26.69 o 
   3  14  13       47.06       48.29     30.22 o 
   4  14  13      460.60      424.81     41.83 o 
   5  14  13      187.30      169.10     41.28 o 
   6  14  13        1.88       55.94     56.68 o 
   7  14  13      150.60      104.15     39.37 o 
   8  14  13     1216.51     1377.98     81.56 o 
   9  14  13      596.18      564.74     46.88 o 
  10  14  13      158.77      129.34     45.44 o 
   2  15  13      538.90      479.05     54.32 o 
   3  15  13      105.48       82.88     30.44 o 
   4  15  13       76.18       51.39     32.58 o 
   5  15  13        0.03      -36.58     29.02 o 
   6  15  13       13.80       58.13     37.37 o 
   7  15  13        7.44       -6.04     32.13 o 
   8  15  13        0.77      -31.53     34.40 o 
   9  15  13      226.60      212.01     30.68 o 
  -7  -1  14        0.39       52.22     32.92 o 
  -6  -1  14      496.02      434.96     55.44 o 
  -5  -1  14     1672.36     1599.26     93.97 o 
  -4  -1  14     1400.79     1425.70    143.68 o 
  -3  -1  14     1368.63     1478.27     82.84 o 
  -2  -1  14       99.57       83.54     25.01 o 
  -1  -1  14      280.76      282.02     44.98 o 
   0  -1  14     1425.54     1386.37     77.42 o 
  -8   0  14        4.73       -0.15     28.53 o 
  -7   0  14        5.71       37.91     40.02 o 
  -6   0  14        1.68        0.38     28.62 o 
  -5   0  14       12.23        2.51     30.35 o 
  -4   0  14      412.19      382.65     51.45 o 
  -3   0  14      212.72      134.26     27.70 o 
  -2   0  14        1.12       -0.10     31.69 o 
  -1   0  14      579.67      555.20     40.31 o 
   0   0  14     1859.72     1791.64     68.47 o 
   1   0  14     1566.02     1467.76     94.38 o 
   2   0  14     1207.54     1187.46     79.44 o 
  -8   1  14      201.94      199.75     42.49 o 
  -7   1  14      108.42       64.07     34.00 o 
  -6   1  14      870.85      908.01     62.33 o 
  -5   1  14     1109.69     1136.79     76.92 o 
  -4   1  14     1047.52     1121.99     77.06 o 
  -3   1  14      319.63      255.41     44.01 o 
  -2   1  14        0.52      -34.69     18.28 o 
  -1   1  14        2.62        2.44     21.25 o 
   0   1  14       21.60       -3.80     23.75 o 
   1   1  14      883.87      802.07     46.38 o 
   2   1  14      412.41      333.53     41.79 o 
   3   1  14        2.03      -14.36     23.40 o 
  -8   2  14       75.28       72.84     56.05 o 
  -7   2  14       77.82       74.68     33.10 o 
  -6   2  14     1815.15     1692.98     91.30 o 
  -5   2  14     1749.75     1866.29    112.12 o 
  -4   2  14     2340.35     2362.85    110.12 o 
  -3   2  14      971.80      969.68     71.13 o 
  -2   2  14       11.12      -19.63     17.83 o 
  -1   2  14      639.88      616.64     51.57 o 
   0   2  14     1153.46     1044.59     55.52 o 
   1   2  14      863.84      810.93     51.47 o 
   2   2  14      297.52      260.45     36.30 o 
   3   2  14        0.30        2.18     22.48 o 
   4   2  14       17.44       29.97     26.20 o 
   5   2  14        0.01       28.23     24.10 o 
  -8   3  14       34.40       35.31     49.10 o 
  -7   3  14        9.52       51.73     52.08 o 
  -6   3  14      550.49      514.77     54.93 o 
  -5   3  14      233.30      290.58     37.96 o 
  -4   3  14     1528.98     1423.09     71.27 o 
  -3   3  14      373.04      350.95     43.84 o 
  -2   3  14      108.10      102.64     35.45 o 
  -1   3  14     2229.02     2209.66     79.40 o 
   0   3  14     1597.50     1585.39     65.52 o 
   1   3  14     2379.50     2363.71     83.80 o 
   2   3  14      984.64     1015.81     55.22 o 
   3   3  14       81.14      126.98     35.60 o 
   4   3  14      269.60      261.22     37.67 o 
   5   3  14      657.69      607.02     47.38 o 
   6   3  14      527.27      475.62     43.91 o 
  -8   4  14      101.66       67.79     51.79 o 
  -7   4  14      150.17      164.34     63.30 o 
  -6   4  14     1197.47     1130.76    131.66 o 
  -5   4  14      150.82      115.46     35.36 o 
  -4   4  14        6.09       -5.05     27.74 o 
  -3   4  14        1.03      -21.80     33.04 o 
  -2   4  14       16.27       -8.62     23.72 o 
  -1   4  14     1152.42     1132.35     49.80 o 
   0   4  14       78.10       54.11     26.01 o 
   1   4  14      851.07      766.43     47.39 o 
   2   4  14      616.85      605.68     44.35 o 
   3   4  14       13.00       16.21     22.95 o 
   4   4  14      597.10      544.10     46.66 o 
   5   4  14     1061.08     1104.19     56.93 o 
   6   4  14     1317.20     1313.20     63.85 o 
   7   4  14      602.50      578.03     47.14 o 
  -8   5  14       92.53       83.12     53.57 o 
  -7   5  14      425.60      524.38     91.23 o 
  -6   5  14     1510.58     1440.70    133.99 o 
  -5   5  14     2630.87     2731.35    117.14 o 
  -4   5  14     1688.53     1736.65     91.18 o 
  -3   5  14      171.69      136.59     30.71 o 
  -2   5  14      108.22       75.88     29.16 o 
  -1   5  14      549.52      496.70     46.42 o 
   0   5  14      185.42      133.04     23.17 o 
   1   5  14      102.34       53.42     21.80 o 
   2   5  14        6.63       10.59     20.79 o 
   3   5  14       32.62       20.36     21.63 o 
   4   5  14       72.10       55.84     21.05 o 
   5   5  14      175.92      186.40     33.21 o 
   6   5  14      793.73      756.45     60.54 o 
   7   5  14      190.07      132.46     27.42 o 
  -8   6  14      116.56       97.03     58.19 o 
  -7   6  14       94.43       51.13     50.91 o 
  -6   6  14     1955.65     1787.08    150.79 o 
  -5   6  14     1660.82     1762.82    152.20 o 
  -4   6  14     1112.60     1172.37     65.07 o 
  -3   6  14       43.13       59.82     26.62 o 
  -2   6  14      134.73      141.71     42.14 o 
  -1   6  14     1092.10     1122.38     64.74 o 
   0   6  14     2537.86     2628.11    115.88 o 
   1   6  14     1404.35     1400.69     57.70 o 
   2   6  14      302.19      321.38     55.17 o 
   3   6  14      160.36      105.49     25.43 o 
   4   6  14      556.65      453.11     31.43 o 
   5   6  14      416.28      335.41     32.07 o 
   6   6  14      294.70      250.78     38.90 o 
   7   6  14       62.62      -14.96     22.86 o 
   8   6  14       37.09       44.03     27.60 o 
  -7   7  14       34.41       14.55     49.35 o 
  -6   7  14       47.48       13.71     48.21 o 
  -5   7  14       88.60       73.33     53.40 o 
  -4   7  14      263.65      216.28    144.79 o 
  -3   7  14        9.86      -20.27     22.94 o 
  -2   7  14        1.19      -16.57     23.29 o 
  -1   7  14      952.35      940.07     60.97 o 
   0   7  14     1280.54     1226.86     67.47 o 
   1   7  14     1768.60     1854.72     95.29 o 
   2   7  14      150.08      137.37     24.17 o 
   3   7  14       82.67       81.08     23.84 o 
   4   7  14     1399.82     1280.49     53.00 o 
   5   7  14     2684.78     2662.37     80.30 o 
   6   7  14      947.75      866.78     55.12 o 
   7   7  14      510.68      465.48     44.31 o 
   8   7  14        3.90      -40.68     21.90 o 
   9   7  14      149.15       76.26     29.09 o 
  -6   8  14     1286.33     1391.85    135.40 o 
  -5   8  14      970.09     1012.10    123.13 o 
  -4   8  14      107.96      137.65     41.92 o 
  -3   8  14        5.12      -48.88     68.03 o 
  -2   8  14       54.43       41.63     26.50 o 
  -1   8  14      119.52       85.44     30.15 o 
   0   8  14        1.39      -40.66     26.98 o 
   1   8  14        5.95      -16.45     26.49 o 
   2   8  14       39.36        7.67     27.69 o 
   3   8  14       23.42        4.32     16.59 o 
   4   8  14      400.11      465.20     34.31 o 
   5   8  14     1139.75     1212.98     57.78 o 
   6   8  14     1252.78     1247.45     52.78 o 
   7   8  14      212.70      247.68     34.44 o 
   8   8  14       10.84        1.44     23.72 o 
   9   8  14      306.23      306.21     39.14 o 
  -6   9  14     1303.48     1263.82    131.35 o 
  -5   9  14     1778.57     1800.81    160.29 o 
  -4   9  14      628.19      674.72     70.80 o 
  -3   9  14        0.87      -20.22     32.10 o 
  -2   9  14      672.10      576.88     48.77 o 
  -1   9  14     1540.72     1480.78     72.53 o 
   0   9  14     3338.79     3343.10    115.64 o 
   1   9  14      252.49      313.08     41.09 o 
   2   9  14       10.58      -49.87     26.91 o 
   3   9  14      468.28      461.82     31.33 o 
   4   9  14       30.61       18.09     18.43 o 
   5   9  14        0.11       -8.01     17.98 o 
   6   9  14        2.27      -41.55     24.70 o 
   7   9  14      145.86      110.02     31.39 o 
   8   9  14        2.14        3.20     22.16 o 
   9   9  14      137.83       91.27     28.72 o 
  10   9  14      324.96      366.23     43.32 o 
  -5  10  14      239.84      289.57     79.35 o 
  -4  10  14       89.12       69.45     57.21 o 
  -3  10  14        0.34      -36.79     43.76 o 
  -2  10  14      433.70      463.35     97.81 o 
  -1  10  14     2173.64     2255.75     90.85 o 
   0  10  14     1733.55     1803.21     82.34 o 
   1  10  14      915.65     1103.85     68.54 o 
   2  10  14       30.43       22.31     33.03 o 
   3  10  14      607.37      666.92     77.39 o 
   4  10  14     1043.63      944.40     43.23 o 
   5  10  14     1973.95     2027.67     60.74 o 
   6  10  14      494.08      480.73     47.86 o 
   7  10  14       36.05       42.12     21.37 o 
   8  10  14      123.78      121.45     28.43 o 
   9  10  14       19.49      -28.43     21.73 o 
  10  10  14       64.68       25.23     48.65 o 
  -4  11  14        7.39      -65.79     45.96 o 
  -3  11  14        2.01      -36.46     47.83 o 
  -2  11  14       43.33      -40.55     47.40 o 
  -1  11  14        5.94       25.04     53.16 o 
   0  11  14      294.04      372.04     53.97 o 
   1  11  14      145.31      158.97     36.99 o 
   2  11  14       18.46       21.65     30.76 o 
   3  11  14      301.38      246.02     36.00 o 
   4  11  14      929.22      981.67     70.76 o 
   5  11  14      915.31      933.26     40.57 o 
   6  11  14      811.90      767.08     42.70 o 
   7  11  14      500.46      461.76     35.71 o 
   8  11  14       34.01        5.12     20.97 o 
   9  11  14      555.36      548.86     68.26 o 
  10  11  14      814.46      832.44     74.71 o 
  -2  12  14      956.48      915.94    127.05 o 
  -1  12  14      901.07      864.47    126.52 o 
   0  12  14      751.89      765.60     72.14 o 
   1  12  14        9.44      -40.78     35.46 o 
   2  12  14        4.06      -69.36     35.29 o 
   3  12  14        7.88      -31.80     25.10 o 
   4  12  14       39.37       54.27     28.36 o 
   5  12  14      223.31      273.23     34.36 o 
   6  12  14       91.71       29.21     18.94 o 
   7  12  14      167.69      147.39     24.88 o 
   8  12  14       86.13      102.73     27.38 o 
   9  12  14      160.55      128.20     51.17 o 
  10  12  14      348.68      351.72     39.32 o 
  -1  13  14     2573.38     2923.47    220.08 o 
   0  13  14     1632.50     1756.84    168.82 o 
   1  13  14       65.78      115.74     47.09 o 
   2  13  14       38.14       30.93     42.68 o 
   3  13  14      436.15      359.64     45.93 o 
   4  13  14      334.48      324.12     43.37 o 
   5  13  14      364.40      249.86     46.69 o 
   6  13  14        4.25        3.28     31.74 o 
   7  13  14        1.65      -27.58     20.39 o 
   8  13  14       87.87       71.67     22.52 o 
   9  13  14        0.42      -18.56     20.24 o 
   1  14  14      112.38      116.03     78.46 o 
   2  14  14        0.85       25.10     44.00 o 
   3  14  14      100.66       51.37     31.34 o 
   4  14  14     1406.95     1459.43     76.66 o 
   5  14  14     1025.26     1016.95     77.45 o 
   6  14  14      267.42      245.99     49.73 o 
   7  14  14        7.99       19.05     35.81 o 
   8  14  14      211.82      141.41     58.19 o 
   4  15  14      151.52       99.90     41.21 o 
   5  15  14      428.25      456.09     60.25 o 
   6  15  14       97.58       21.40     38.09 o 
  -6   1  15        5.33       -0.94     31.74 o 
  -5   1  15        3.08        1.60     32.76 o 
  -4   1  15       20.30        1.09     33.08 o 
  -3   1  15      342.85      260.88     48.34 o 
  -2   1  15      230.97      155.82     29.98 o 
  -1   1  15       63.75       50.10     26.50 o 
   0   1  15      626.78      524.46     44.33 o 
  -6   2  15      100.68       80.73     31.44 o 
  -5   2  15      221.99      168.07     41.72 o 
  -4   2  15      958.46      910.40     74.72 o 
  -3   2  15      522.98      469.31     68.90 o 
  -2   2  15       97.05       86.84     39.02 o 
  -1   2  15        0.02      -24.76     20.72 o 
   0   2  15        3.94      -30.95     22.34 o 
   1   2  15      153.74      130.73     29.56 o 
   2   2  15      712.17      655.64    152.82 o 
  -7   3  15      137.44       46.38     35.43 o 
  -6   3  15        0.51      -37.93     25.11 o 
  -5   3  15     1571.90     1496.83     76.08 o 
  -4   3  15     1701.55     1678.85     93.92 o 
  -3   3  15     1619.99     1638.62     93.01 o 
  -2   3  15      939.46      998.83    113.52 o 
  -1   3  15       80.55       30.86     21.46 o 
   0   3  15       70.77       93.77     45.84 o 
   1   3  15      839.68      742.99     60.80 o 
   2   3  15      111.15       56.03     28.10 o 
   3   3  15       50.93        5.21     29.25 o 
   4   3  15        4.99      -40.22     29.62 o 
  -7   4  15       28.12       18.16     54.09 o 
  -6   4  15      163.17       99.46     35.41 o 
  -5   4  15      587.15      611.11     52.21 o 
  -4   4  15      628.18      598.81     56.38 o 
  -3   4  15     1046.56     1124.84     78.71 o 
  -2   4  15      264.42      287.57     48.15 o 
  -1   4  15       39.04       62.09     35.73 o 
   0   4  15     1772.20     1770.25     69.14 o 
   1   4  15     1012.95     1081.38     56.67 o 
   2   4  15     1674.74     1643.04     70.86 o 
   3   4  15      819.30      687.81     40.19 o 
   4   4  15        8.97        5.65     29.35 o 
   5   4  15       76.79       78.78     34.76 o 
  -7   5  15      406.32      414.18     88.31 o 
  -6   5  15      100.46      103.64     60.29 o 
  -5   5  15      458.95      417.82     44.94 o 
  -4   5  15       70.78       82.46     31.60 o 
  -3   5  15       22.65      -30.97     24.66 o 
  -2   5  15       35.72        8.59     32.17 o 
  -1   5  15       38.61       16.81     32.60 o 
   0   5  15      621.07      504.91     36.34 o 
   1   5  15      911.82      912.75     50.89 o 
   2   5  15      769.78      816.69     50.28 o 
   3   5  15      692.91      692.23     48.42 o 
   4   5  15       35.84       14.24     28.37 o 
   5   5  15      554.68      536.93     56.02 o 
   6   5  15      537.41      580.71     52.48 o 
  -6   6  15      386.03      367.29     84.40 o 
  -5   6  15     1719.98     1780.90    113.37 o 
  -4   6  15     2210.34     2325.57     94.47 o 
  -3   6  15      644.38      630.80     53.58 o 
  -2   6  15      152.60      172.80     35.06 o 
  -1   6  15      111.39       84.68     57.34 o 
   0   6  15       72.20       37.44     36.30 o 
   1   6  15       48.62        9.05     20.12 o 
   2   6  15        3.93      -32.57     25.53 o 
   3   6  15       24.65       23.86     23.14 o 
   4   6  15       16.25      -24.88     22.47 o 
   5   6  15       11.62      -30.36     25.82 o 
   6   6  15      430.32      462.92     45.54 o 
  -6   7  15      303.09      284.25     75.91 o 
  -5   7  15     1298.42     1455.72    106.20 o 
  -4   7  15     1776.07     1920.37    117.56 o 
  -3   7  15      710.97      751.74     57.83 o 
  -2   7  15      121.13       75.84     35.51 o 
  -1   7  15       89.89       72.36     31.68 o 
   0   7  15     1048.49      968.10     76.67 o 
   1   7  15     1961.15     1838.32     99.69 o 
   2   7  15     1515.06     1562.59     63.84 o 
   3   7  15      217.08      181.53     29.63 o 
   4   7  15      246.38      192.82     28.22 o 
   5   7  15      123.64       83.23     24.24 o 
   6   7  15      441.97      382.85     41.34 o 
   7   7  15       89.93       70.23     28.50 o 
  -5   8  15       14.86       -9.53     35.13 o 
  -4   8  15      119.97       75.21     43.26 o 
  -3   8  15      368.01      397.69     63.71 o 
  -2   8  15        0.13      -22.97     27.00 o 
  -1   8  15       89.30       32.03     29.45 o 
   0   8  15      518.68      527.22     51.06 o 
   1   8  15     2004.37     2104.89    106.78 o 
   2   8  15     1194.62     1351.32     88.42 o 
   3   8  15      312.16      290.53     32.33 o 
   4   8  15      106.34       45.11     42.98 o 
   5   8  15      695.95      687.07     66.66 o 
   6   8  15      867.55      711.29     44.19 o 
   7   8  15      787.51      646.74     51.51 o 
   8   8  15      191.03      202.85     35.52 o 
  -4   9  15      401.45      461.56     64.23 o 
  -3   9  15       86.08       88.28     41.90 o 
  -2   9  15       11.31       27.93     33.69 o 
  -1   9  15       76.90       36.24     30.46 o 
   0   9  15        8.43      -31.48     27.91 o 
   1   9  15        0.40      -39.46     32.10 o 
   2   9  15       45.44        2.66     41.94 o 
   3   9  15      165.16      232.98     28.42 o 
   4   9  15      101.59       95.59     34.47 o 
   5   9  15       44.98       37.69     21.06 o 
   6   9  15     1074.30     1201.24     54.37 o 
   7   9  15      602.76      689.37     52.01 o 
   8   9  15      198.35      175.49     32.19 o 
  -4  10  15     1508.73     1550.40    150.16 o 
  -3  10  15      360.24      429.23     64.34 o 
  -2  10  15        2.55       -1.54     36.16 o 
  -1  10  15      262.38      307.60     44.12 o 
   0  10  15     1306.81     1293.71     83.31 o 
   1  10  15     1661.42     1876.96    108.68 o 
   2  10  15      366.00      401.36     57.11 o 
   3  10  15       13.02      -29.70     35.74 o 
   4  10  15      414.31      475.43     39.21 o 
   5  10  15       88.28       79.71     21.22 o 
   6  10  15        1.13        9.55     19.42 o 
   7  10  15       17.30        3.82     21.74 o 
   8  10  15      116.84       75.88     27.59 o 
  -2  11  15       29.84       20.70     58.17 o 
  -1  11  15      427.36      423.47     57.23 o 
   0  11  15     1170.85     1272.73     74.46 o 
   1  11  15     2068.74     2300.85    191.26 o 
   2  11  15      714.30      784.02     82.30 o 
   3  11  15       34.45       -6.49     37.52 o 
   4  11  15      153.11      105.61     57.75 o 
   5  11  15      669.78      663.18     38.78 o 
   6  11  15      830.21      821.57     65.68 o 
   7  11  15      256.15      215.94     29.82 o 
   8  11  15        0.15      -24.48     20.38 o 
  -1  12  15       51.15       34.53     65.73 o 
   0  12  15       84.74      103.06     46.42 o 
   1  12  15      456.51      464.53     63.86 o 
   2  12  15      118.52      149.14     49.16 o 
   3  12  15       27.36      -16.21     37.82 o 
   4  12  15      506.39      612.63     87.00 o 
   5  12  15      486.85      470.21     48.61 o 
   6  12  15     1043.52     1211.60     52.14 o 
   7  12  15      553.89      557.02     39.19 o 
   8  12  15      210.59      193.65     30.23 o 
   1  13  15      277.73      253.55     56.87 o 
   2  13  15       20.08      -47.38     41.19 o 
   3  13  15       32.10      -80.85     57.68 o 
   4  13  15        4.31      -10.83     28.42 o 
   5  13  15      150.45      123.43     52.36 o 
   6  13  15      119.49       93.02     33.86 o 
   7  13  15      203.77      207.90     28.52 o 
   4  14  15       89.26      115.52     35.88 o 
   5  14  15      422.12      426.53     59.22 o 
  -3   3  16      336.13      253.82     49.30 o 
  -2   3  16      359.19      181.89     47.02 o 
  -1   3  16       82.73       95.28     43.20 o 
   0   3  16       28.53      -19.56     24.39 o 
  -4   4  16     1084.50     1107.53    113.49 o 
  -3   4  16     1729.02     1783.63    126.99 o 
  -2   4  16     1330.09     1348.46     89.39 o 
  -1   4  16      829.42      846.99     75.05 o 
   0   4  16       41.89        3.12     24.73 o 
   1   4  16       49.84        3.25     28.43 o 
   2   4  16      459.14      384.56     63.12 o 
  -5   5  16      221.07      194.60     39.31 o 
  -4   5  16      537.31      566.40     76.63 o 
  -3   5  16     1016.13     1091.72     80.95 o 
  -2   5  16      694.04      640.48     67.51 o 
  -1   5  16      414.40      493.20     59.60 o 
   0   5  16       21.10       44.37     38.45 o 
   1   5  16      873.87      749.46     49.20 o 
   2   5  16     1045.65      884.70     53.74 o 
   3   5  16     1116.73     1026.44     62.80 o 
  -4   6  16      245.54      165.12     37.44 o 
  -3   6  16       41.20       19.09     33.33 o 
  -2   6  16       25.79        5.17     36.28 o 
  -1   6  16       54.66       43.64     53.53 o 
   0   6  16       13.62       24.47     36.43 o 
   1   6  16      279.83      220.61     29.36 o 
   2   6  16      793.54      955.11     54.39 o 
   3   6  16      698.27      757.46     49.82 o 
   4   6  16      593.34      540.02     45.09 o 
  -4   7  16     1147.76     1135.76     70.38 o 
  -3   7  16     1708.01     1706.43     85.03 o 
  -2   7  16      463.09      449.59     50.02 o 
  -1   7  16       83.30       50.56     65.27 o 
   0   7  16       35.38       -9.40     36.55 o 
   1   7  16       50.84       17.42     39.05 o 
   2   7  16        2.14       -6.31     31.82 o 
   3   7  16       32.57       27.97     24.37 o 
   4   7  16       18.82      -15.45     23.61 o 
   5   7  16       88.29       83.91     33.07 o 
  -4   8  16      745.50      899.13     90.80 o 
  -3   8  16     1633.37     1796.91     87.49 o 
  -2   8  16      802.97      839.75     64.30 o 
  -1   8  16      270.09      324.09     45.12 o 
   0   8  16      115.14       48.84     40.88 o 
   1   8  16      677.44      608.83     66.42 o 
   2   8  16     1097.43     1096.78    102.02 o 
   3   8  16      797.96      741.50     47.09 o 
   4   8  16       60.69       68.23     23.95 o 
   5   8  16        0.28       10.91     39.45 o 
  -3   9  16      170.15      223.19     55.57 o 
  -2   9  16      306.36      289.66     44.54 o 
  -1   9  16        1.01      -15.89     31.12 o 
   0   9  16       25.22        3.86     37.97 o 
   1   9  16      355.75      436.34     92.05 o 
   2   9  16     1180.75     1465.59     95.44 o 
   3   9  16      850.76      840.69     76.43 o 
   4   9  16      538.30      574.06     39.33 o 
   5   9  16       55.94       23.60     30.06 o 
   6   9  16      189.91      141.87     38.54 o 
  -2  10  16      231.89      214.82     41.97 o 
  -1  10  16       23.89      -39.46     29.85 o 
   0  10  16       32.53      -39.19     31.00 o 
   1  10  16        2.67      -43.00     37.43 o 
   2  10  16       50.98       64.83     67.99 o 
   3  10  16      109.54       71.57     43.50 o 
   4  10  16        3.10      -28.76     40.43 o 
   5  10  16        9.04        5.87     22.57 o 
   6  10  16       95.85       62.31     27.08 o 
  -1  11  16        0.54        3.46     32.87 o 
   0  11  16      155.93       57.62     37.42 o 
   1  11  16      880.80      813.87     84.48 o 
   2  11  16      599.83      533.31     92.13 o 
   3  11  16      332.66      226.36     52.31 o 
   4  11  16        0.02       -2.30     41.84 o 
   5  11  16       56.36      134.42     66.22 o 
   6  11  16        0.06        4.84     22.16 o 
   1  12  16      847.57      715.94     78.19 o 
   2  12  16     1073.61     1153.10     89.21 o 
   3  12  16      393.90      377.95     61.08 o 
   4  12  16       22.86      -28.64     34.31 o 
   5  12  16       70.40       31.73     44.39 o 
   0   8  17       87.60      -38.02     40.38 o 
   1   8  17        9.07      -36.39     39.34 o 
                                                 
